# Supplementary material for: Predicting mechanical properties of material extrusion additive manufacturing-fabricated structures with limited information
Source: Sci Rep. 2022 Aug 30;12:14736. doi: 10.1038/s41598-022-19053-3 (PMC9427823; doi:10.1038/s41598-022-19053-3)
Supplement: Supplementary file 1 — Supplementary Information 1. [file 41598_2022_19053_MOESM1_ESM.xlsx]

## Sheet: Layer T 230C 30mms 0-3mm
Time (s)	T Layer 1 (K)	T Layer 2 (K)	T Layer 3 (K)	T Layer 4 (K)	T Layer 5 (K)	T Layer 6 (K)	T Layer 7 (K)	T Layer 8 (K)	T Layer 9 (K)	T Layer 10 (K)	T Layer 11 (K)	T Layer 12 (K)	T Layer 13 (K)	T Layer 14 (K)	T Layer 15 (K)	T Layer 16 (K)
0	503.15
0.0149	495.628
0.0298	488.572
0.0447	481.955
0.0596	475.749
0.0745	469.928
0.0894	464.469
0.1043	459.349
0.1192	454.547
0.1341	450.043
0.149	445.818
0.1639	441.856
0.1788	438.141
0.1937	434.655
0.2086	431.387
0.2235	428.321
0.2384	425.446
0.2533	422.749
0.2682	420.22
0.2831	417.848
0.298	415.623
0.3129	413.536
0.3278	411.579
0.3427	409.744
0.3576	408.022
0.3725	406.407
0.3874	404.893
0.4023	403.473
0.4172	402.141
0.4321	400.891
0.447	399.719
0.4619	398.62
0.4768	397.59
0.4917	396.623
0.5066	395.716
0.5215	394.866
0.5364	394.068
0.5513	393.32
0.5662	392.619
0.5811	391.961
0.596	391.343
0.6109	390.765
0.6258	390.222
0.6407	389.712
0.6556	389.235
0.6705	388.787
0.6854	388.367
0.7003	387.973
0.7152	387.603
0.7301	387.257
0.745	386.932
0.7599	386.627
0.7748	386.341
0.7897	386.073
0.8046	385.821
0.8195	385.586
0.8344	385.364
0.8493	385.157
0.8642	384.962
0.8791	384.78
0.894	384.608
0.9089	384.448
0.9238	384.297
0.9387	384.156
0.9536	384.024
0.9685	383.899
0.9834	383.783
0.9983	383.674
1.0132	383.571
1.0281	383.475
1.043	383.385
1.0579	383.3
1.0728	383.221
1.0877	383.146
1.1026	383.077
1.1175	383.011
1.1324	382.95
1.1473	382.892
1.1622	382.838
1.1771	382.788
1.192	382.74
1.2069	382.696
1.2218	382.654
1.2367	382.615
1.2516	382.578
1.2665	382.544
1.2814	382.511
1.2963	382.481
1.3112	382.452
1.3261	382.426
1.341	382.401
1.3559	382.377
1.3708	382.355
1.3857	382.335
1.4006	382.315
1.4155	382.297
1.4304	382.28
1.4453	382.264
1.4602	382.249
1.4751	382.235
1.49	382.222
1.5049	382.21
1.5198	382.198
1.5347	382.187
1.5496	382.177
1.5645	382.167
1.5794	382.158
1.5943	382.15
1.6092	382.142
1.6241	382.135
1.639	382.128
1.6539	382.121
1.6688	382.115
1.6837	382.109
1.6986	382.104
1.7135	382.099
1.7284	382.094
1.7433	382.09
1.7582	382.086
1.7731	382.082
1.788	382.078
1.8029	382.075
1.8178	382.072
1.8327	382.069
1.8476	382.066
1.8625	382.063
1.8774	382.061
1.8923	382.058
1.9072	382.056
1.9221	382.054
1.937	382.052
1.9519	382.05
1.9668	382.049
1.9817	382.047
1.9966	382.046
2.0115	382.044
2.0264	382.043
2.0413	382.042
2.0562	382.04
2.0711	382.039
2.086	382.038
2.1009	382.037
2.1158	382.037
2.1307	382.036
2.1456	382.035
2.1605	382.034
2.1754	382.033
2.1903	382.033
2.2052	382.032
2.2201	382.032
2.235	382.031
2.2499	382.031
2.2648	382.03
2.2797	382.03
2.2946	382.029
2.3095	382.029
2.3244	382.029
2.3393	382.028
2.3542	382.028
2.3691	382.028
2.384	382.027
2.3989	382.027
2.4138	382.027
2.4287	382.027
2.4436	382.026
2.4585	382.026
2.4734	382.026
2.4883	382.026
2.5032	382.026
2.5181	382.025
2.533	382.025
2.5479	382.025
2.5628	382.025
2.5777	382.025
2.5926	382.025
2.6075	382.025
2.6224	382.025
2.6373	382.024
2.6522	382.024
2.6671	382.024
2.682	382.024
2.6969	382.024
2.7118	382.024
2.7267	382.024
2.7416	382.024
2.7565	382.024
2.7714	382.024
2.7863	382.024
2.8012	382.024
2.8161	382.024
2.831	382.024
2.8459	382.024
2.8608	382.024
2.8757	382.024
2.8906	382.024
2.9055	382.024
2.9204	382.023
2.9353	382.023
2.9502	382.023
2.9651	382.023
2.98	382.023
2.9949	382.023
3.0098	382.023
3.0247	382.023
3.0396	382.023
3.0545	382.023
3.0694	382.023
3.0843	382.023
3.0992	382.023
3.1141	382.023
3.129	382.023
3.1439	382.023
3.1588	382.023
3.1737	382.023
3.1886	382.023
3.2035	382.023
3.2184	382.023
3.2333	382.023
3.2482	382.023
3.2631	382.023
3.278	382.023
3.2929	382.023
3.3078	382.023
3.3227	382.023
3.3376	382.023
3.3525	382.023
3.3674	382.023
3.3823	382.023
3.3972	382.023
3.4121	382.023
3.427	382.023
3.4419	382.023
3.4568	382.023
3.4717	382.023
3.4866	382.023
3.5015	382.023
3.5164	382.023
3.5313	382.023
3.5462	382.023
3.5611	382.023
3.576	382.023
3.5909	382.023
3.6058	382.023
3.6207	382.023
3.6356	382.023
3.6505	382.023
3.6654	382.023
3.6803	382.023
3.6952	382.023
3.7101	382.023
3.725	382.023
3.7399	382.023
3.7548	382.023
3.7697	382.023
3.7846	382.023
3.7995	382.023
3.8144	382.023
3.8293	382.023
3.8442	382.023
3.8591	382.023
3.874	382.023
3.8889	382.023
3.9038	382.023
3.9187	382.023
3.9336	382.023
3.9485	382.023
3.9634	382.023
3.9783	382.023
3.9932	382.023
4.0081	382.023
4.023	382.023
4.0379	382.023
4.0528	382.023
4.0677	382.023
4.0826	382.023
4.0975	382.023
4.1124	382.023
4.1273	382.023
4.1422	382.023
4.1571	382.023
4.172	382.023
4.1869	382.023
4.2018	382.023
4.2167	382.023
4.2316	382.023
4.2465	382.023
4.2614	382.023
4.2763	382.023
4.2912	382.023
4.3061	382.023
4.321	382.023
4.3359	382.023
4.3508	382.023
4.3657	382.023
4.3806	382.023
4.3955	382.023
4.4104	382.023
4.4253	382.023
4.4402	382.023
4.4551	382.023
4.47	382.023
4.4849	382.023
4.4998	382.023
4.5147	382.023
4.5296	382.023
4.5445	382.023
4.5594	382.023
4.5743	382.023
4.5892	382.023
4.6041	382.023
4.619	382.023
4.6339	382.023
4.6488	382.023
4.6637	382.023
4.6786	382.023
4.6935	382.023
4.7084	382.023
4.7233	382.023
4.7382	382.023
4.7531	382.023
4.768	382.023
4.7829	382.023
4.7978	382.023
4.8127	382.023
4.8276	382.023
4.8425	382.023
4.8574	382.023
4.8723	382.023
4.8872	382.023
4.9021	382.023
4.917	382.023
4.9319	382.023
4.9468	382.023
4.9617	382.023
4.9766	382.023
4.9915	382.023
5.0064	382.023
5.0213	382.023
5.0362	382.023
5.0511	382.023
5.066	382.023
5.0809	382.023
5.0958	382.023
5.1107	382.023
5.1256	382.023
5.1405	382.023
5.1554	382.023
5.1703	382.023
5.1852	382.023
5.2001	382.023
5.215	382.023
5.2299	382.023
5.2448	382.023
5.2597	382.023
5.2746	382.023
5.2895	382.023
5.3044	382.023
5.3193	382.023
5.3342	382.023
5.3491	382.023
5.364	382.023
5.3789	382.023
5.3938	382.023
5.4087	382.023
5.4236	382.023
5.4385	382.023
5.4534	382.023
5.4683	382.023
5.4832	382.023
5.4981	382.023
5.513	382.023
5.5279	382.023
5.5428	382.023
5.5577	382.023
5.5726	382.023
5.5875	382.023
5.6024	382.023
5.6173	382.023
5.6322	382.023
5.6471	382.023
5.662	382.023
5.6769	382.023
5.6918	382.023
5.7067	382.023
5.7216	382.023
5.7365	382.023
5.7514	382.023
5.7663	382.023
5.7812	382.023
5.7961	382.023
5.811	382.023
5.8259	382.023
5.8408	382.023
5.8557	382.023
5.8706	382.023
5.8855	382.023
5.9004	382.023
5.9153	382.023
5.9302	382.023
5.9451	382.023
5.96	382.023
5.9749	382.023
5.9898	382.023
6.0047	382.023
6.0196	382.023
6.0345	382.023
6.0494	382.023
6.0643	382.023
6.0792	382.023
6.0941	382.023
6.109	382.023
6.1239	382.023
6.1388	382.023
6.1537	382.023
6.1686	382.023
6.1835	382.023
6.1984	382.023
6.2133	382.023
6.2282	382.023
6.2431	382.023
6.258	382.023
6.2729	382.023
6.2878	382.023
6.3027	382.023
6.3176	382.023
6.3325	382.023
6.3474	382.023
6.3623	382.023
6.3772	382.023
6.3921	382.023
6.407	382.023
6.4219	382.023
6.4368	382.023
6.4517	382.023
6.4666	382.023
6.4815	382.023
6.4964	382.023
6.5113	382.023
6.5262	382.023
6.5411	382.023
6.556	382.023
6.5709	382.023
6.5858	382.023
6.6007	382.023
6.6156	382.023
6.6305	382.023
6.6454	382.023
6.6603	382.023
6.6752	382.023
6.6901	382.023
6.705	382.023
6.7199	382.023
6.7348	382.023
6.7497	382.023
6.7646	382.023
6.7795	382.023
6.7944	382.023
6.8093	382.023
6.8242	382.023
6.8391	382.023
6.854	382.023
6.8689	382.023
6.8838	382.023
6.8987	382.023
6.9136	382.023
6.9285	382.023
6.9434	382.023
6.9583	382.023
6.9732	382.023
6.9881	382.023
7.003	382.023
7.0179	382.023
7.0328	382.023
7.0477	382.023
7.0626	382.023
7.0775	382.023
7.0924	382.023
7.1073	382.023
7.1222	382.023
7.1371	382.023
7.152	382.023
7.1669	382.023
7.1818	382.023
7.1967	382.023
7.2116	382.023
7.2265	382.023
7.2414	382.023
7.2563	382.023
7.2712	382.023
7.2861	382.023
7.301	382.023
7.3159	382.023
7.3308	382.023
7.3457	382.023
7.3606	382.023
7.3755	382.023
7.3904	382.023
7.4053	382.023
7.4202	382.023
7.4351	382.023
7.45	382.023
7.4649	382.023
7.4798	382.023
7.4947	382.023
7.5096	382.023
7.5245	382.023
7.5394	382.023
7.5543	382.023
7.5692	382.023
7.5841	382.023
7.599	382.023
7.6139	382.023
7.6288	382.023
7.6437	382.023
7.6586	382.023
7.6735	382.023
7.6884	382.023
7.7033	382.023
7.7182	382.023
7.7331	382.023
7.748	382.023
7.7629	382.023
7.7778	382.023
7.7927	382.023
7.8076	382.023
7.8225	382.023
7.8374	382.023
7.8523	382.023
7.8672	382.023
7.8821	382.023
7.897	382.023
7.9119	382.023
7.9268	382.023
7.9417	382.023
7.9566	382.023
7.9715	382.023
7.9864	382.023
8.0013	382.023
8.0162	382.023
8.0311	382.023
8.046	382.023
8.0609	382.023
8.0758	382.023
8.0907	382.023
8.1056	382.023
8.1205	382.023
8.1354	382.023
8.1503	382.023
8.1652	382.023
8.1801	382.023
8.195	382.023
8.2099	382.023
8.2248	382.023
8.2397	382.023
8.2546	382.023
8.2695	382.023
8.2844	382.023
8.2993	382.023
8.3142	382.023
8.3291	382.023
8.344	382.023
8.3589	382.023
8.3738	382.023
8.3887	382.023
8.4036	382.023
8.4185	382.023
8.4334	382.023
8.4483	382.023
8.4632	382.023
8.4781	382.023
8.493	382.023
8.5079	382.023
8.5228	382.023
8.5377	382.023
8.5526	382.023
8.5675	382.023
8.5824	382.023
8.5973	382.023
8.6122	382.023
8.6271	382.023
8.642	382.023
8.6569	382.023
8.6718	382.023
8.6867	382.023
8.7016	382.023
8.7165	382.023
8.7314	382.023
8.7463	382.023
8.7612	382.023
8.7761	382.023
8.791	382.023
8.8059	382.023
8.8208	382.023
8.8357	382.023
8.8506	382.023
8.8655	382.023
8.8804	382.023
8.8953	382.023
8.9102	382.023
8.9251	382.023
8.94	382.023
8.9549	382.023
8.9698	382.023
8.9847	382.023
8.9996	382.153	503.08
9.0145	385.808	501.044
9.0294	389.071	499.095
9.0443	391.979	497.227
9.0592	394.568	495.433
9.0741	396.867	493.707
9.089	398.906	492.044
9.1039	400.71	490.438
9.1188	402.302	488.885
9.1337	403.704	487.382
9.1486	404.932	485.924
9.1635	406.006	484.508
9.1784	406.94	483.131
9.1933	407.747	481.79
9.2082	408.442	480.484
9.2231	409.034	479.209
9.238	409.534	477.963
9.2529	409.951	476.746
9.2678	410.294	475.554
9.2827	410.57	474.387
9.2976	410.786	473.243
9.3125	410.948	472.121
9.3274	411.062	471.019
9.3423	411.132	469.938
9.3572	411.164	468.874
9.3721	411.161	467.829
9.387	411.127	466.801
9.4019	411.065	465.788
9.4168	410.978	464.792
9.4317	410.869	463.81
9.4466	410.741	462.842
9.4615	410.595	461.888
9.4764	410.434	460.948
9.4913	410.26	460.021
9.5062	410.073	459.106
9.5211	409.876	458.203
9.536	409.67	457.311
9.5509	409.456	456.431
9.5658	409.234	455.563
9.5807	409.007	454.705
9.5956	408.775	453.857
9.6105	408.539	453.02
9.6254	408.298	452.193
9.6403	408.055	451.376
9.6552	407.81	450.568
9.6701	407.562	449.77
9.685	407.313	448.981
9.6999	407.063	448.202
9.7148	406.812	447.431
9.7297	406.561	446.669
9.7446	406.31	445.915
9.7595	406.059	445.17
9.7744	405.809	444.434
9.7893	405.559	443.705
9.8042	405.31	442.985
9.8191	405.062	442.273
9.834	404.815	441.568
9.8489	404.569	440.872
9.8638	404.325	440.183
9.8787	404.082	439.501
9.8936	403.841	438.827
9.9085	403.602	438.16
9.9234	403.364	437.501
9.9383	403.129	436.849
9.9532	402.895	436.203
9.9681	402.662	435.565
9.983	402.432	434.934
9.9979	402.204	434.309
10.0128	401.978	433.691
10.0277	401.754	433.08
10.0426	401.531	432.476
10.0575	401.311	431.877
10.0724	401.093	431.286
10.0873	400.877	430.7
10.1022	400.663	430.121
10.1171	400.451	429.549
10.132	400.241	428.982
10.1469	400.034	428.421
10.1618	399.828	427.867
10.1767	399.624	427.318
10.1916	399.422	426.775
10.2065	399.223	426.238
10.2214	399.025	425.707
10.2363	398.83	425.181
10.2512	398.636	424.661
10.2661	398.444	424.147
10.281	398.255	423.638
10.2959	398.067	423.134
10.3108	397.881	422.636
10.3257	397.697	422.143
10.3406	397.515	421.655
10.3555	397.335	421.173
10.3704	397.157	420.696
10.3853	396.981	420.224
10.4002	396.806	419.757
10.4151	396.634	419.294
10.43	396.463	418.837
10.4449	396.294	418.385
10.4598	396.127	417.937
10.4747	395.961	417.494
10.4896	395.798	417.056
10.5045	395.636	416.623
10.5194	395.475	416.194
10.5343	395.317	415.77
10.5492	395.16	415.35
10.5641	395.005	414.935
10.579	394.851	414.524
10.5939	394.699	414.118
10.6088	394.549	413.716
10.6237	394.4	413.318
10.6386	394.253	412.925
10.6535	394.107	412.535
10.6684	393.963	412.15
10.6833	393.82	411.769
10.6982	393.679	411.392
10.7131	393.54	411.019
10.728	393.402	410.65
10.7429	393.265	410.284
10.7578	393.13	409.923
10.7727	392.996	409.566
10.7876	392.864	409.212
10.8025	392.733	408.862
10.8174	392.603	408.516
10.8323	392.475	408.174
10.8472	392.348	407.835
10.8621	392.223	407.5
10.877	392.099	407.168
10.8919	391.976	406.84
10.9068	391.855	406.516
10.9217	391.735	406.194
10.9366	391.616	405.877
10.9515	391.498	405.562
10.9664	391.382	405.251
10.9813	391.267	404.944
10.9962	391.153	404.639
11.0111	391.04	404.338
11.026	390.929	404.04
11.0409	390.818	403.745
11.0558	390.709	403.454
11.0707	390.601	403.165
11.0856	390.494	402.88
11.1005	390.389	402.597
11.1154	390.284	402.318
11.1303	390.181	402.042
11.1452	390.078	401.768
11.1601	389.977	401.498
11.175	389.877	401.23
11.1899	389.778	400.965
11.2048	389.68	400.703
11.2197	389.583	400.444
11.2346	389.487	400.187
11.2495	389.392	399.933
11.2644	389.298	399.682
11.2793	389.205	399.434
11.2942	389.113	399.188
11.3091	389.022	398.945
11.324	388.932	398.705
11.3389	388.843	398.467
11.3538	388.755	398.231
11.3687	388.668	397.998
11.3836	388.581	397.768
11.3985	388.496	397.54
11.4134	388.412	397.314
11.4283	388.328	397.091
11.4432	388.246	396.87
11.4581	388.164	396.652
11.473	388.083	396.436
11.4879	388.003	396.222
11.5028	387.924	396.011
11.5177	387.845	395.801
11.5326	387.768	395.594
11.5475	387.691	395.389
11.5624	387.615	395.187
11.5773	387.54	394.986
11.5922	387.466	394.788
11.6071	387.393	394.592
11.622	387.32	394.397
11.6369	387.248	394.205
11.6518	387.177	394.015
11.6667	387.107	393.827
11.6816	387.037	393.641
11.6965	386.968	393.457
11.7114	386.9	393.275
11.7263	386.833	393.095
11.7412	386.766	392.917
11.7561	386.7	392.74
11.771	386.635	392.566
11.7859	386.57	392.393
11.8008	386.506	392.222
11.8157	386.443	392.054
11.8306	386.38	391.886
11.8455	386.319	391.721
11.8604	386.257	391.557
11.8753	386.197	391.396
11.8902	386.137	391.235
11.9051	386.078	391.077
11.92	386.019	390.92
11.9349	385.961	390.765
11.9498	385.903	390.612
11.9647	385.847	390.46
11.9796	385.79	390.31
11.9945	385.735	390.161
12.0094	385.68	390.014
12.0243	385.625	389.869
12.0392	385.572	389.725
12.0541	385.518	389.582
12.069	385.466	389.442
12.0839	385.413	389.302
12.0988	385.362	389.164
12.1137	385.311	389.028
12.1286	385.26	388.893
12.1435	385.21	388.76
12.1584	385.161	388.628
12.1733	385.112	388.497
12.1882	385.064	388.368
12.2031	385.016	388.24
12.218	384.968	388.113
12.2329	384.922	387.988
12.2478	384.875	387.864
12.2627	384.829	387.742
12.2776	384.784	387.62
12.2925	384.739	387.5
12.3074	384.695	387.382
12.3223	384.651	387.264
12.3372	384.607	387.148
12.3521	384.564	387.033
12.367	384.522	386.919
12.3819	384.48	386.807
12.3968	384.438	386.696
12.4117	384.397	386.586
12.4266	384.356	386.477
12.4415	384.316	386.369
12.4564	384.276	386.262
12.4713	384.236	386.157
12.4862	384.197	386.052
12.5011	384.159	385.949
12.516	384.12	385.847
12.5309	384.083	385.746
12.5458	384.045	385.646
12.5607	384.008	385.547
12.5756	383.972	385.449
12.5905	383.935	385.352
12.6054	383.899	385.257
12.6203	383.864	385.162
12.6352	383.829	385.068
12.6501	383.794	384.975
12.665	383.76	384.883
12.6799	383.726	384.793
12.6948	383.692	384.703
12.7097	383.659	384.614
12.7246	383.626	384.526
12.7395	383.594	384.439
12.7544	383.561	384.353
12.7693	383.529	384.268
12.7842	383.498	384.183
12.7991	383.467	384.1
12.814	383.436	384.018
12.8289	383.405	383.936
12.8438	383.375	383.855
12.8587	383.345	383.775
12.8736	383.316	383.696
12.8885	383.286	383.618
12.9034	383.257	383.541
12.9183	383.229	383.464
12.9332	383.201	383.389
12.9481	383.173	383.314
12.963	383.145	383.24
12.9779	383.117	383.166
12.9928	383.09	383.094
13.0077	383.063	383.022
13.0226	383.037	382.951
13.0375	383.011	382.881
13.0524	382.985	382.811
13.0673	382.959	382.743
13.0822	382.933	382.675
13.0971	382.908	382.607
13.112	382.883	382.541
13.1269	382.859	382.475
13.1418	382.834	382.41
13.1567	382.81	382.345
13.1716	382.786	382.282
13.1865	382.763	382.218
13.2014	382.739	382.156
13.2163	382.716	382.094
13.2312	382.693	382.033
13.2461	382.671	381.973
13.261	382.648	381.913
13.2759	382.626	381.854
13.2908	382.604	381.795
13.3057	382.583	381.737
13.3206	382.561	381.68
13.3355	382.54	381.623
13.3504	382.519	381.567
13.3653	382.498	381.512
13.3802	382.478	381.457
13.3951	382.457	381.402
13.41	382.437	381.349
13.4249	382.417	381.295
13.4398	382.398	381.243
13.4547	382.378	381.191
13.4696	382.359	381.139
13.4845	382.34	381.088
13.4994	382.321	381.038
13.5143	382.302	380.988
13.5292	382.284	380.939
13.5441	382.265	380.89
13.559	382.247	380.842
13.5739	382.23	380.794
13.5888	382.212	380.747
13.6037	382.194	380.7
13.6186	382.177	380.654
13.6335	382.16	380.608
13.6484	382.143	380.563
13.6633	382.126	380.518
13.6782	382.11	380.473
13.6931	382.093	380.43
13.708	382.077	380.386
13.7229	382.061	380.343
13.7378	382.045	380.301
13.7527	382.029	380.259
13.7676	382.014	380.217
13.7825	381.998	380.176
13.7974	381.983	380.135
13.8123	381.968	380.095
13.8272	381.953	380.055
13.8421	381.938	380.016
13.857	381.924	379.977
13.8719	381.909	379.938
13.8868	381.895	379.9
13.9017	381.881	379.862
13.9166	381.867	379.825
13.9315	381.853	379.788
13.9464	381.839	379.752
13.9613	381.826	379.715
13.9762	381.813	379.68
13.9911	381.799	379.644
14.006	381.786	379.609
14.0209	381.773	379.575
14.0358	381.76	379.54
14.0507	381.748	379.506
14.0656	381.735	379.473
14.0805	381.723	379.44
14.0954	381.71	379.407
14.1103	381.698	379.374
14.1252	381.686	379.342
14.1401	381.674	379.31
14.155	381.663	379.279
14.1699	381.651	379.248
14.1848	381.639	379.217
14.1997	381.628	379.186
14.2146	381.617	379.156
14.2295	381.606	379.126
14.2444	381.594	379.097
14.2593	381.584	379.068
14.2742	381.573	379.039
14.2891	381.562	379.01
14.304	381.551	378.982
14.3189	381.541	378.954
14.3338	381.531	378.926
14.3487	381.52	378.899
14.3636	381.51	378.872
14.3785	381.5	378.845
14.3934	381.49	378.819
14.4083	381.481	378.792
14.4232	381.471	378.766
14.4381	381.461	378.741
14.453	381.452	378.715
14.4679	381.442	378.69
14.4828	381.433	378.665
14.4977	381.424	378.641
14.5126	381.415	378.616
14.5275	381.406	378.592
14.5424	381.397	378.568
14.5573	381.388	378.545
14.5722	381.379	378.522
14.5871	381.371	378.498
14.602	381.362	378.476
14.6169	381.354	378.453
14.6318	381.345	378.431
14.6467	381.337	378.409
14.6616	381.329	378.387
14.6765	381.321	378.365
14.6914	381.313	378.344
14.7063	381.305	378.323
14.7212	381.297	378.302
14.7361	381.289	378.281
14.751	381.281	378.26
14.7659	381.274	378.24
14.7808	381.266	378.22
14.7957	381.259	378.2
14.8106	381.252	378.18
14.8255	381.244	378.161
14.8404	381.237	378.142
14.8553	381.23	378.123
14.8702	381.223	378.104
14.8851	381.216	378.085
14.9	381.209	378.067
14.9149	381.202	378.049
14.9298	381.195	378.031
14.9447	381.189	378.013
14.9596	381.182	377.995
14.9745	381.176	377.978
14.9894	381.169	377.96
15.0043	381.163	377.943
15.0192	381.156	377.926
15.0341	381.15	377.91
15.049	381.144	377.893
15.0639	381.138	377.877
15.0788	381.132	377.86
15.0937	381.126	377.844
15.1086	381.12	377.829
15.1235	381.114	377.813
15.1384	381.108	377.797
15.1533	381.102	377.782
15.1682	381.097	377.767
15.1831	381.091	377.752
15.198	381.086	377.737
15.2129	381.08	377.722
15.2278	381.075	377.708
15.2427	381.069	377.693
15.2576	381.064	377.679
15.2725	381.059	377.665
15.2874	381.053	377.651
15.3023	381.048	377.637
15.3172	381.043	377.623
15.3321	381.038	377.61
15.347	381.033	377.597
15.3619	381.028	377.583
15.3768	381.023	377.57
15.3917	381.018	377.557
15.4066	381.014	377.545
15.4215	381.009	377.532
15.4364	381.004	377.519
15.4513	380.999	377.507
15.4662	380.995	377.495
15.4811	380.99	377.483
15.496	380.986	377.471
15.5109	380.981	377.459
15.5258	380.977	377.447
15.5407	380.973	377.435
15.5556	380.968	377.424
15.5705	380.964	377.412
15.5854	380.96	377.401
15.6003	380.956	377.39
15.6152	380.952	377.379
15.6301	380.947	377.368
15.645	380.943	377.357
15.6599	380.939	377.347
15.6748	380.936	377.336
15.6897	380.932	377.326
15.7046	380.928	377.315
15.7195	380.924	377.305
15.7344	380.92	377.295
15.7493	380.916	377.285
15.7642	380.913	377.275
15.7791	380.909	377.265
15.794	380.905	377.255
15.8089	380.902	377.246
15.8238	380.898	377.236
15.8387	380.895	377.227
15.8536	380.891	377.218
15.8685	380.888	377.209
15.8834	380.884	377.199
15.8983	380.881	377.19
15.9132	380.878	377.182
15.9281	380.874	377.173
15.943	380.871	377.164
15.9579	380.868	377.155
15.9728	380.865	377.147
15.9877	380.862	377.138
16.0026	380.858	377.13
16.0175	380.855	377.122
16.0324	380.852	377.114
16.0473	380.849	377.106
16.0622	380.846	377.098
16.0771	380.843	377.09
16.092	380.84	377.082
16.1069	380.838	377.074
16.1218	380.835	377.066
16.1367	380.832	377.059
16.1516	380.829	377.051
16.1665	380.826	377.044
16.1814	380.823	377.037
16.1963	380.821	377.029
16.2112	380.818	377.022
16.2261	380.815	377.015
16.241	380.813	377.008
16.2559	380.81	377.001
16.2708	380.808	376.994
16.2857	380.805	376.987
16.3006	380.803	376.981
16.3155	380.8	376.974
16.3304	380.798	376.967
16.3453	380.795	376.961
16.3602	380.793	376.954
16.3751	380.79	376.948
16.39	380.788	376.942
16.4049	380.786	376.935
16.4198	380.783	376.929
16.4347	380.781	376.923
16.4496	380.779	376.917
16.4645	380.777	376.911
16.4794	380.774	376.905
16.4943	380.772	376.899
16.5092	380.77	376.894
16.5241	380.768	376.888
16.539	380.766	376.882
16.5539	380.764	376.876
16.5688	380.761	376.871
16.5837	380.759	376.865
16.5986	380.757	376.86
16.6135	380.755	376.855
16.6284	380.753	376.849
16.6433	380.751	376.844
16.6582	380.749	376.839
16.6731	380.748	376.834
16.688	380.746	376.829
16.7029	380.744	376.823
16.7178	380.742	376.818
16.7327	380.74	376.814
16.7476	380.738	376.809
16.7625	380.736	376.804
16.7774	380.735	376.799
16.7923	380.733	376.794
16.8072	380.731	376.79
16.8221	380.729	376.785
16.837	380.728	376.78
16.8519	380.726	376.776
16.8668	380.724	376.771
16.8817	380.723	376.767
16.8966	380.721	376.763
16.9115	380.719	376.758
16.9264	380.718	376.754
16.9413	380.716	376.75
16.9562	380.715	376.745
16.9711	380.713	376.741
16.986	380.711	376.737
17.0009	380.71	376.733
17.0158	380.708	376.729
17.0307	380.707	376.725
17.0456	380.705	376.721
17.0605	380.704	376.717
17.0754	380.703	376.713
17.0903	380.701	376.71
17.1052	380.7	376.706
17.1201	380.698	376.702
17.135	380.697	376.698
17.1499	380.696	376.695
17.1648	380.694	376.691
17.1797	380.693	376.688
17.1946	380.692	376.684
17.2095	380.69	376.68
17.2244	380.689	376.677
17.2393	380.688	376.674
17.2542	380.686	376.67
17.2691	380.685	376.667
17.284	380.684	376.663
17.2989	380.683	376.66
17.3138	380.681	376.657
17.3287	380.68	376.654
17.3436	380.679	376.651
17.3585	380.678	376.647
17.3734	380.677	376.644
17.3883	380.676	376.641
17.4032	380.674	376.638
17.4181	380.673	376.635
17.433	380.672	376.632
17.4479	380.671	376.629
17.4628	380.67	376.626
17.4777	380.669	376.623
17.4926	380.668	376.62
17.5075	380.667	376.618
17.5224	380.666	376.615
17.5373	380.665	376.612
17.5522	380.664	376.609
17.5671	380.663	376.607
17.582	380.662	376.604
17.5969	380.661	376.601
17.6118	380.66	376.599
17.6267	380.659	376.596
17.6416	380.658	376.594
17.6565	380.657	376.591
17.6714	380.656	376.588
17.6863	380.655	376.586
17.7012	380.654	376.583
17.7161	380.653	376.581
17.731	380.652	376.579
17.7459	380.651	376.576
17.7608	380.65	376.574
17.7757	380.649	376.572
17.7906	380.649	376.569
17.8055	380.648	376.567
17.8204	380.647	376.565
17.8353	380.646	376.562
17.8502	380.645	376.56
17.8651	380.644	376.558
17.88	380.644	376.556
17.8949	380.643	376.554
17.9098	380.642	376.552
17.9247	380.641	376.55
17.9396	380.64	376.547
17.9545	380.64	376.545
17.9694	380.639	376.543
17.9843	380.638	376.541
17.9992	380.637	376.676	502.87
18.0141	380.669	378.643	498.806
18.029	380.756	380.487	494.931
18.0439	380.889	382.216	491.235
18.0588	381.06	383.836	487.71
18.0737	381.264	385.355	484.346
18.0886	381.493	386.778	481.135
18.1035	381.743	388.111	478.069
18.1184	382.01	389.36	475.142
18.1333	382.288	390.529	472.345
18.1482	382.576	391.623	469.673
18.1631	382.87	392.646	467.12
18.178	383.166	393.603	464.679
18.1929	383.464	394.498	462.344
18.2078	383.761	395.333	460.111
18.2227	384.055	396.112	457.974
18.2376	384.346	396.839	455.929
18.2525	384.631	397.517	453.971
18.2674	384.91	398.147	452.096
18.2823	385.182	398.734	450.3
18.2972	385.446	399.279	448.579
18.3121	385.702	399.784	446.929
18.327	385.95	400.252	445.347
18.3419	386.189	400.686	443.829
18.3568	386.418	401.086	442.373
18.3717	386.639	401.455	440.976
18.3866	386.85	401.794	439.634
18.4015	387.051	402.105	438.345
18.4164	387.244	402.39	437.106
18.4313	387.427	402.65	435.915
18.4462	387.601	402.886	434.77
18.4611	387.766	403.1	433.669
18.476	387.922	403.293	432.609
18.4909	388.069	403.467	431.589
18.5058	388.208	403.621	430.606
18.5207	388.339	403.757	429.66
18.5356	388.462	403.877	428.747
18.5505	388.577	403.981	427.867
18.5654	388.684	404.07	427.019
18.5803	388.784	404.145	426.199
18.5952	388.877	404.206	425.408
18.6101	388.964	404.255	424.645
18.625	389.043	404.291	423.906
18.6399	389.117	404.317	423.193
18.6548	389.184	404.332	422.502
18.6697	389.246	404.336	421.835
18.6846	389.302	404.332	421.188
18.6995	389.352	404.318	420.562
18.7144	389.398	404.296	419.955
18.7293	389.438	404.266	419.367
18.7442	389.474	404.229	418.796
18.7591	389.505	404.184	418.243
18.774	389.533	404.133	417.705
18.7889	389.555	404.076	417.183
18.8038	389.575	404.013	416.676
18.8187	389.59	403.944	416.183
18.8336	389.602	403.87	415.704
18.8485	389.61	403.791	415.237
18.8634	389.615	403.708	414.783
18.8783	389.617	403.62	414.341
18.8932	389.617	403.528	413.91
18.9081	389.613	403.433	413.489
18.923	389.607	403.334	413.08
18.9379	389.598	403.231	412.68
18.9528	389.587	403.126	412.29
18.9677	389.574	403.018	411.908
18.9826	389.559	402.907	411.536
18.9975	389.541	402.793	411.172
19.0124	389.522	402.677	410.816
19.0273	389.501	402.559	410.468
19.0422	389.479	402.439	410.127
19.0571	389.454	402.318	409.793
19.072	389.429	402.194	409.466
19.0869	389.401	402.069	409.146
19.1018	389.373	401.943	408.832
19.1167	389.343	401.815	408.524
19.1316	389.312	401.686	408.222
19.1465	389.28	401.556	407.926
19.1614	389.247	401.425	407.635
19.1763	389.213	401.293	407.349
19.1912	389.178	401.16	407.068
19.2061	389.143	401.027	406.792
19.221	389.106	400.893	406.52
19.2359	389.069	400.758	406.254
19.2508	389.031	400.623	405.991
19.2657	388.992	400.487	405.733
19.2806	388.953	400.352	405.478
19.2955	388.913	400.215	405.228
19.3104	388.873	400.079	404.981
19.3253	388.832	399.943	404.738
19.3402	388.791	399.806	404.498
19.3551	388.75	399.67	404.262
19.37	388.708	399.533	404.029
19.3849	388.666	399.396	403.799
19.3998	388.623	399.26	403.573
19.4147	388.58	399.124	403.349
19.4296	388.538	398.987	403.128
19.4445	388.494	398.851	402.91
19.4594	388.451	398.716	402.695
19.4743	388.408	398.58	402.483
19.4892	388.364	398.445	402.273
19.5041	388.32	398.31	402.065
19.519	388.276	398.176	401.86
19.5339	388.233	398.042	401.657
19.5488	388.189	397.908	401.457
19.5637	388.145	397.775	401.259
19.5786	388.101	397.642	401.063
19.5935	388.057	397.509	400.869
19.6084	388.013	397.377	400.677
19.6233	387.969	397.246	400.488
19.6382	387.925	397.115	400.3
19.6531	387.881	396.985	400.114
19.668	387.837	396.855	399.93
19.6829	387.793	396.725	399.748
19.6978	387.75	396.597	399.568
19.7127	387.706	396.469	399.389
19.7276	387.662	396.341	399.212
19.7425	387.619	396.214	399.037
19.7574	387.576	396.088	398.864
19.7723	387.533	395.962	398.692
19.7872	387.49	395.837	398.521
19.8021	387.447	395.712	398.353
19.817	387.404	395.589	398.185
19.8319	387.362	395.465	398.02
19.8468	387.319	395.343	397.855
19.8617	387.277	395.221	397.693
19.8766	387.235	395.1	397.531
19.8915	387.193	394.979	397.371
19.9064	387.151	394.859	397.212
19.9213	387.11	394.74	397.055
19.9362	387.068	394.621	396.899
19.9511	387.027	394.504	396.744
19.966	386.986	394.386	396.591
19.9809	386.946	394.27	396.439
19.9958	386.905	394.154	396.288
20.0107	386.865	394.039	396.138
20.0256	386.824	393.924	395.99
20.0405	386.784	393.81	395.843
20.0554	386.745	393.697	395.696
20.0703	386.705	393.585	395.551
20.0852	386.666	393.473	395.408
20.1001	386.627	393.362	395.265
20.115	386.588	393.251	395.123
20.1299	386.549	393.141	394.983
20.1448	386.511	393.032	394.843
20.1597	386.472	392.924	394.705
20.1746	386.434	392.816	394.568
20.1895	386.396	392.709	394.431
20.2044	386.359	392.603	394.296
20.2193	386.321	392.497	394.162
20.2342	386.284	392.392	394.029
20.2491	386.247	392.287	393.896
20.264	386.21	392.184	393.765
20.2789	386.174	392.08	393.635
20.2938	386.138	391.978	393.505
20.3087	386.101	391.876	393.377
20.3236	386.066	391.775	393.25
20.3385	386.03	391.675	393.123
20.3534	385.994	391.575	392.998
20.3683	385.959	391.475	392.873
20.3832	385.924	391.377	392.749
20.3981	385.889	391.279	392.626
20.413	385.855	391.182	392.504
20.4279	385.82	391.085	392.383
20.4428	385.786	390.989	392.263
20.4577	385.752	390.894	392.143
20.4726	385.719	390.799	392.025
20.4875	385.685	390.705	391.907
20.5024	385.652	390.611	391.79
20.5173	385.619	390.518	391.674
20.5322	385.586	390.426	391.559
20.5471	385.553	390.334	391.445
20.562	385.521	390.243	391.331
20.5769	385.489	390.153	391.218
20.5918	385.457	390.063	391.106
20.6067	385.425	389.973	390.995
20.6216	385.393	389.885	390.885
20.6365	385.362	389.797	390.775
20.6514	385.33	389.709	390.666
20.6663	385.299	389.622	390.558
20.6812	385.269	389.536	390.451
20.6961	385.238	389.45	390.344
20.711	385.208	389.365	390.238
20.7259	385.177	389.28	390.133
20.7408	385.147	389.196	390.029
20.7557	385.118	389.112	389.925
20.7706	385.088	389.029	389.822
20.7855	385.059	388.947	389.72
20.8004	385.029	388.865	389.618
20.8153	385	388.784	389.517
20.8302	384.971	388.703	389.417
20.8451	384.943	388.623	389.318
20.86	384.914	388.543	389.219
20.8749	384.886	388.464	389.121
20.8898	384.858	388.385	389.023
20.9047	384.83	388.307	388.927
20.9196	384.802	388.23	388.83
20.9345	384.775	388.152	388.735
20.9494	384.747	388.076	388.64
20.9643	384.72	388	388.546
20.9792	384.693	387.924	388.453
20.9941	384.667	387.849	388.36
21.009	384.64	387.775	388.268
21.0239	384.613	387.701	388.176
21.0388	384.587	387.627	388.085
21.0537	384.561	387.554	387.995
21.0686	384.535	387.482	387.905
21.0835	384.509	387.41	387.816
21.0984	384.484	387.338	387.728
21.1133	384.458	387.267	387.64
21.1282	384.433	387.197	387.552
21.1431	384.408	387.126	387.466
21.158	384.383	387.057	387.38
21.1729	384.359	386.988	387.294
21.1878	384.334	386.919	387.209
21.2027	384.31	386.851	387.125
21.2176	384.285	386.783	387.041
21.2325	384.261	386.716	386.958
21.2474	384.237	386.649	386.875
21.2623	384.214	386.582	386.793
21.2772	384.19	386.516	386.712
21.2921	384.167	386.451	386.631
21.307	384.143	386.386	386.551
21.3219	384.12	386.321	386.471
21.3368	384.097	386.257	386.391
21.3517	384.075	386.193	386.313
21.3666	384.052	386.13	386.234
21.3815	384.029	386.067	386.157
21.3964	384.007	386.004	386.08
21.4113	383.985	385.942	386.003
21.4262	383.963	385.881	385.927
21.4411	383.941	385.82	385.851
21.456	383.919	385.759	385.776
21.4709	383.898	385.698	385.702
21.4858	383.876	385.638	385.628
21.5007	383.855	385.579	385.554
21.5156	383.834	385.52	385.481
21.5305	383.813	385.461	385.408
21.5454	383.792	385.402	385.336
21.5603	383.771	385.344	385.265
21.5752	383.75	385.287	385.194
21.5901	383.73	385.23	385.123
21.605	383.71	385.173	385.053
21.6199	383.69	385.116	384.983
21.6348	383.67	385.06	384.914
21.6497	383.65	385.005	384.845
21.6646	383.63	384.949	384.777
21.6795	383.61	384.895	384.709
21.6944	383.591	384.84	384.642
21.7093	383.571	384.786	384.575
21.7242	383.552	384.732	384.509
21.7391	383.533	384.679	384.443
21.754	383.514	384.625	384.377
21.7689	383.495	384.573	384.312
21.7838	383.476	384.52	384.248
21.7987	383.458	384.468	384.183
21.8136	383.439	384.417	384.12
21.8285	383.421	384.365	384.056
21.8434	383.403	384.314	383.994
21.8583	383.385	384.264	383.931
21.8732	383.367	384.214	383.869
21.8881	383.349	384.164	383.807
21.903	383.331	384.114	383.746
21.9179	383.313	384.065	383.685
21.9328	383.296	384.016	383.625
21.9477	383.279	383.967	383.565
21.9626	383.261	383.919	383.506
21.9775	383.244	383.871	383.446
21.9924	383.227	383.824	383.388
22.0073	383.21	383.776	383.329
22.0222	383.193	383.729	383.271
22.0371	383.177	383.683	383.214
22.052	383.16	383.636	383.157
22.0669	383.144	383.59	383.1
22.0818	383.127	383.545	383.043
22.0967	383.111	383.499	382.987
22.1116	383.095	383.454	382.932
22.1265	383.079	383.409	382.877
22.1414	383.063	383.365	382.822
22.1563	383.047	383.321	382.767
22.1712	383.032	383.277	382.713
22.1861	383.016	383.233	382.659
22.201	383.001	383.19	382.606
22.2159	382.985	383.147	382.553
22.2308	382.97	383.104	382.5
22.2457	382.955	383.062	382.448
22.2606	382.94	383.02	382.396
22.2755	382.925	382.978	382.344
22.2904	382.91	382.936	382.293
22.3053	382.895	382.895	382.242
22.3202	382.88	382.854	382.191
22.3351	382.866	382.813	382.141
22.35	382.851	382.773	382.091
22.3649	382.837	382.733	382.042
22.3798	382.823	382.693	381.993
22.3947	382.809	382.653	381.944
22.4096	382.794	382.614	381.895
22.4245	382.781	382.575	381.847
22.4394	382.767	382.536	381.799
22.4543	382.753	382.497	381.751
22.4692	382.739	382.459	381.704
22.4841	382.726	382.421	381.657
22.499	382.712	382.383	381.611
22.5139	382.699	382.346	381.564
22.5288	382.685	382.309	381.518
22.5437	382.672	382.272	381.473
22.5586	382.659	382.235	381.427
22.5735	382.646	382.198	381.382
22.5884	382.633	382.162	381.338
22.6033	382.62	382.126	381.293
22.6182	382.607	382.09	381.249
22.6331	382.594	382.055	381.205
22.648	382.582	382.019	381.162
22.6629	382.569	381.984	381.118
22.6778	382.557	381.949	381.075
22.6927	382.544	381.915	381.033
22.7076	382.532	381.881	380.99
22.7225	382.52	381.846	380.948
22.7374	382.508	381.813	380.906
22.7523	382.496	381.779	380.865
22.7672	382.484	381.745	380.824
22.7821	382.472	381.712	380.783
22.797	382.46	381.679	380.742
22.8119	382.448	381.647	380.702
22.8268	382.437	381.614	380.662
22.8417	382.425	381.582	380.622
22.8566	382.414	381.55	380.582
22.8715	382.402	381.518	380.543
22.8864	382.391	381.486	380.504
22.9013	382.38	381.455	380.465
22.9162	382.369	381.423	380.426
22.9311	382.358	381.392	380.388
22.946	382.347	381.362	380.35
22.9609	382.336	381.331	380.312
22.9758	382.325	381.301	380.275
22.9907	382.314	381.27	380.238
23.0056	382.303	381.241	380.201
23.0205	382.293	381.211	380.164
23.0354	382.282	381.181	380.128
23.0503	382.272	381.152	380.091
23.0652	382.261	381.123	380.055
23.0801	382.251	381.094	380.02
23.095	382.24	381.065	379.984
23.1099	382.23	381.036	379.949
23.1248	382.22	381.008	379.914
23.1397	382.21	380.98	379.879
23.1546	382.2	380.952	379.844
23.1695	382.19	380.924	379.81
23.1844	382.18	380.896	379.776
23.1993	382.17	380.869	379.742
23.2142	382.161	380.842	379.709
23.2291	382.151	380.815	379.675
23.244	382.141	380.788	379.642
23.2589	382.132	380.761	379.609
23.2738	382.122	380.734	379.576
23.2887	382.113	380.708	379.544
23.3036	382.103	380.682	379.512
23.3185	382.094	380.656	379.479
23.3334	382.085	380.63	379.448
23.3483	382.076	380.604	379.416
23.3632	382.067	380.579	379.385
23.3781	382.058	380.554	379.353
23.393	382.049	380.529	379.322
23.4079	382.04	380.504	379.292
23.4228	382.031	380.479	379.261
23.4377	382.022	380.454	379.231
23.4526	382.013	380.43	379.201
23.4675	382.005	380.406	379.171
23.4824	381.996	380.381	379.141
23.4973	381.987	380.358	379.111
23.5122	381.979	380.334	379.082
23.5271	381.97	380.31	379.053
23.542	381.962	380.287	379.024
23.5569	381.954	380.263	378.995
23.5718	381.945	380.24	378.967
23.5867	381.937	380.217	378.938
23.6016	381.929	380.194	378.91
23.6165	381.921	380.172	378.882
23.6314	381.913	380.149	378.854
23.6463	381.905	380.127	378.827
23.6612	381.897	380.105	378.799
23.6761	381.889	380.082	378.772
23.691	381.881	380.061	378.745
23.7059	381.873	380.039	378.718
23.7208	381.866	380.017	378.691
23.7357	381.858	379.996	378.665
23.7506	381.85	379.974	378.639
23.7655	381.843	379.953	378.613
23.7804	381.835	379.932	378.587
23.7953	381.828	379.911	378.561
23.8102	381.82	379.89	378.535
23.8251	381.813	379.87	378.51
23.84	381.806	379.849	378.484
23.8549	381.798	379.829	378.459
23.8698	381.791	379.809	378.434
23.8847	381.784	379.789	378.41
23.8996	381.777	379.769	378.385
23.9145	381.77	379.749	378.361
23.9294	381.763	379.729	378.336
23.9443	381.756	379.71	378.312
23.9592	381.749	379.69	378.288
23.9741	381.742	379.671	378.265
23.989	381.735	379.652	378.241
24.0039	381.728	379.633	378.218
24.0188	381.722	379.614	378.194
24.0337	381.715	379.595	378.171
24.0486	381.708	379.577	378.148
24.0635	381.702	379.558	378.125
24.0784	381.695	379.54	378.103
24.0933	381.688	379.522	378.08
24.1082	381.682	379.504	378.058
24.1231	381.676	379.486	378.036
24.138	381.669	379.468	378.014
24.1529	381.663	379.45	377.992
24.1678	381.656	379.432	377.97
24.1827	381.65	379.415	377.948
24.1976	381.644	379.397	377.927
24.2125	381.638	379.38	377.906
24.2274	381.632	379.363	377.884
24.2423	381.626	379.346	377.863
24.2572	381.62	379.329	377.842
24.2721	381.614	379.312	377.822
24.287	381.608	379.296	377.801
24.3019	381.602	379.279	377.781
24.3168	381.596	379.262	377.76
24.3317	381.59	379.246	377.74
24.3466	381.584	379.23	377.72
24.3615	381.578	379.214	377.7
24.3764	381.573	379.198	377.68
24.3913	381.567	379.182	377.661
24.4062	381.561	379.166	377.641
24.4211	381.556	379.15	377.622
24.436	381.55	379.135	377.603
24.4509	381.544	379.119	377.584
24.4658	381.539	379.104	377.565
24.4807	381.534	379.089	377.546
24.4956	381.528	379.073	377.527
24.5105	381.523	379.058	377.508
24.5254	381.517	379.043	377.49
24.5403	381.512	379.028	377.472
24.5552	381.507	379.014	377.453
24.5701	381.501	378.999	377.435
24.585	381.496	378.984	377.417
24.5999	381.491	378.97	377.399
24.6148	381.486	378.956	377.382
24.6297	381.481	378.941	377.364
24.6446	381.476	378.927	377.347
24.6595	381.471	378.913	377.329
24.6744	381.466	378.899	377.312
24.6893	381.461	378.885	377.295
24.7042	381.456	378.871	377.278
24.7191	381.451	378.858	377.261
24.734	381.446	378.844	377.244
24.7489	381.441	378.83	377.227
24.7638	381.436	378.817	377.211
24.7787	381.432	378.804	377.194
24.7936	381.427	378.79	377.178
24.8085	381.422	378.777	377.162
24.8234	381.418	378.764	377.146
24.8383	381.413	378.751	377.13
24.8532	381.408	378.738	377.114
24.8681	381.404	378.726	377.098
24.883	381.399	378.713	377.082
24.8979	381.395	378.7	377.067
24.9128	381.39	378.688	377.051
24.9277	381.386	378.675	377.036
24.9426	381.381	378.663	377.02
24.9575	381.377	378.651	377.005
24.9724	381.372	378.638	376.99
24.9873	381.368	378.626	376.975
25.0022	381.364	378.614	376.96
25.0171	381.36	378.602	376.946
25.032	381.355	378.59	376.931
25.0469	381.351	378.578	376.916
25.0618	381.347	378.567	376.902
25.0767	381.343	378.555	376.888
25.0916	381.339	378.544	376.873
25.1065	381.334	378.532	376.859
25.1214	381.33	378.521	376.845
25.1363	381.326	378.509	376.831
25.1512	381.322	378.498	376.817
25.1661	381.318	378.487	376.803
25.181	381.314	378.476	376.79
25.1959	381.31	378.465	376.776
25.2108	381.306	378.454	376.763
25.2257	381.303	378.443	376.749
25.2406	381.299	378.432	376.736
25.2555	381.295	378.421	376.723
25.2704	381.291	378.411	376.71
25.2853	381.287	378.4	376.696
25.3002	381.284	378.39	376.683
25.3151	381.28	378.379	376.671
25.33	381.276	378.369	376.658
25.3449	381.272	378.359	376.645
25.3598	381.269	378.348	376.632
25.3747	381.265	378.338	376.62
25.3896	381.261	378.328	376.608
25.4045	381.258	378.318	376.595
25.4194	381.254	378.308	376.583
25.4343	381.251	378.298	376.571
25.4492	381.247	378.288	376.559
25.4641	381.244	378.279	376.547
25.479	381.24	378.269	376.535
25.4939	381.237	378.259	376.523
25.5088	381.233	378.25	376.511
25.5237	381.23	378.24	376.499
25.5386	381.227	378.231	376.488
25.5535	381.223	378.221	376.476
25.5684	381.22	378.212	376.465
25.5833	381.217	378.203	376.453
25.5982	381.213	378.194	376.442
25.6131	381.21	378.185	376.431
25.628	381.207	378.176	376.419
25.6429	381.204	378.167	376.408
25.6578	381.201	378.158	376.397
25.6727	381.197	378.149	376.386
25.6876	381.194	378.14	376.375
25.7025	381.191	378.131	376.365
25.7174	381.188	378.123	376.354
25.7323	381.185	378.114	376.343
25.7472	381.182	378.105	376.333
25.7621	381.179	378.097	376.322
25.777	381.176	378.088	376.312
25.7919	381.173	378.08	376.301
25.8068	381.17	378.072	376.291
25.8217	381.167	378.063	376.281
25.8366	381.164	378.055	376.271
25.8515	381.161	378.047	376.261
25.8664	381.158	378.039	376.251
25.8813	381.155	378.031	376.241
25.8962	381.152	378.023	376.231
25.9111	381.149	378.015	376.221
25.926	381.147	378.007	376.211
25.9409	381.144	377.999	376.202
25.9558	381.141	377.991	376.192
25.9707	381.138	377.984	376.182
25.9856	381.135	377.976	376.173
26.0005	381.133	377.968	376.164
26.0154	381.13	377.961	376.154
26.0303	381.127	377.953	376.145
26.0452	381.125	377.946	376.136
26.0601	381.122	377.938	376.126
26.075	381.119	377.931	376.117
26.0899	381.117	377.923	376.108
26.1048	381.114	377.916	376.099
26.1197	381.112	377.909	376.09
26.1346	381.109	377.902	376.082
26.1495	381.106	377.895	376.073
26.1644	381.104	377.888	376.064
26.1793	381.101	377.881	376.055
26.1942	381.099	377.874	376.047
26.2091	381.096	377.867	376.038
26.224	381.094	377.86	376.03
26.2389	381.092	377.853	376.021
26.2538	381.089	377.846	376.013
26.2687	381.087	377.839	376.004
26.2836	381.084	377.833	375.996
26.2985	381.082	377.826	375.988
26.3134	381.08	377.819	375.98
26.3283	381.077	377.813	375.972
26.3432	381.075	377.806	375.964
26.3581	381.072	377.8	375.956
26.373	381.07	377.793	375.948
26.3879	381.068	377.787	375.94
26.4028	381.066	377.781	375.932
26.4177	381.063	377.774	375.924
26.4326	381.061	377.768	375.916
26.4475	381.059	377.762	375.909
26.4624	381.057	377.756	375.901
26.4773	381.055	377.749	375.894
26.4922	381.052	377.743	375.886
26.5071	381.05	377.737	375.879
26.522	381.048	377.731	375.871
26.5369	381.046	377.725	375.864
26.5518	381.044	377.719	375.856
26.5667	381.042	377.713	375.849
26.5816	381.04	377.708	375.842
26.5965	381.037	377.702	375.835
26.6114	381.035	377.696	375.828
26.6263	381.033	377.69	375.821
26.6412	381.031	377.685	375.814
26.6561	381.029	377.679	375.807
26.671	381.027	377.673	375.8
26.6859	381.025	377.668	375.793
26.7008	381.023	377.662	375.786
26.7157	381.021	377.657	375.779
26.7306	381.019	377.651	375.772
26.7455	381.017	377.646	375.766
26.7604	381.015	377.64	375.759
26.7753	381.014	377.635	375.752
26.7902	381.012	377.63	375.746
26.8051	381.01	377.624	375.739
26.82	381.008	377.619	375.733
26.8349	381.006	377.614	375.726
26.8498	381.004	377.609	375.72
26.8647	381.002	377.604	375.714
26.8796	381	377.598	375.707
26.8945	380.999	377.593	375.701
26.9094	380.997	377.588	375.695
26.9243	380.995	377.583	375.689
26.9392	380.993	377.578	375.683
26.9541	380.992	377.573	375.676
26.969	380.99	377.568	375.67
26.9839	380.988	377.564	375.664
26.9988	380.986	377.559	375.862	502.728
27.0137	380.985	377.572	377.804	498.643
27.0286	380.984	377.613	379.623	494.746
27.0435	380.985	377.681	381.326	491.029
27.0584	380.989	377.772	382.921	487.482
27.0733	380.995	377.885	384.413	484.097
27.0882	381.004	378.017	385.809	480.864
27.1031	381.017	378.165	387.113	477.776
27.118	381.033	378.329	388.332	474.827
27.1329	381.053	378.507	389.47	472.008
27.1478	381.076	378.696	390.533	469.314
27.1627	381.104	378.896	391.524	466.737
27.1776	381.135	379.105	392.447	464.272
27.1925	381.17	379.321	393.308	461.914
27.2074	381.208	379.545	394.108	459.658
27.2223	381.249	379.774	394.853	457.497
27.2372	381.294	380.008	395.545	455.427
27.2521	381.342	380.245	396.187	453.445
27.267	381.392	380.485	396.783	451.545
27.2819	381.446	380.728	397.334	449.723
27.2968	381.501	380.972	397.845	447.976
27.3117	381.56	381.217	398.316	446.301
27.3266	381.62	381.462	398.751	444.692
27.3415	381.682	381.707	399.151	443.149
27.3564	381.746	381.951	399.519	441.666
27.3713	381.811	382.194	399.857	440.242
27.3862	381.878	382.436	400.166	438.873
27.4011	381.946	382.675	400.448	437.557
27.416	382.015	382.913	400.705	436.292
27.4309	382.085	383.147	400.938	435.074
27.4458	382.156	383.379	401.149	433.902
27.4607	382.227	383.608	401.338	432.774
27.4756	382.298	383.834	401.508	431.688
27.4905	382.37	384.056	401.66	430.641
27.5054	382.442	384.274	401.794	429.632
27.5203	382.514	384.489	401.913	428.66
27.5352	382.586	384.699	402.015	427.721
27.5501	382.657	384.906	402.104	426.816
27.565	382.728	385.109	402.179	425.942
27.5799	382.799	385.307	402.241	425.099
27.5948	382.87	385.501	402.292	424.283
27.6097	382.939	385.691	402.331	423.496
27.6246	383.008	385.877	402.36	422.734
27.6395	383.077	386.058	402.379	421.998
27.6544	383.144	386.234	402.39	421.285
27.6693	383.211	386.407	402.391	420.596
27.6842	383.277	386.574	402.385	419.928
27.6991	383.341	386.738	402.372	419.282
27.714	383.405	386.897	402.351	418.655
27.7289	383.468	387.051	402.324	418.048
27.7438	383.529	387.202	402.29	417.459
27.7587	383.59	387.348	402.251	416.888
27.7736	383.649	387.489	402.207	416.334
27.7885	383.707	387.627	402.158	415.796
27.8034	383.764	387.76	402.104	415.273
27.8183	383.82	387.889	402.046	414.766
27.8332	383.874	388.013	401.984	414.273
27.8481	383.928	388.134	401.918	413.794
27.863	383.979	388.251	401.849	413.327
27.8779	384.03	388.364	401.777	412.874
27.8928	384.08	388.472	401.701	412.433
27.9077	384.128	388.577	401.623	412.003
27.9226	384.175	388.679	401.543	411.585
27.9375	384.22	388.776	401.46	411.177
27.9524	384.265	388.87	401.375	410.78
27.9673	384.308	388.96	401.287	410.393
27.9822	384.35	389.047	401.198	410.015
27.9971	384.39	389.13	401.108	409.647
28.012	384.43	389.209	401.016	409.288
28.0269	384.468	389.286	400.922	408.937
28.0418	384.505	389.359	400.827	408.594
28.0567	384.541	389.429	400.731	408.26
28.0716	384.575	389.495	400.634	407.933
28.0865	384.609	389.559	400.536	407.613
28.1014	384.641	389.62	400.437	407.301
28.1163	384.672	389.677	400.337	406.996
28.1312	384.702	389.732	400.237	406.697
28.1461	384.731	389.784	400.136	406.404
28.161	384.759	389.833	400.034	406.118
28.1759	384.785	389.88	399.932	405.838
28.1908	384.811	389.923	399.83	405.563
28.2057	384.836	389.965	399.727	405.294
28.2206	384.859	390.003	399.624	405.031
28.2355	384.882	390.04	399.52	404.772
28.2504	384.903	390.073	399.417	404.519
28.2653	384.924	390.105	399.313	404.27
28.2802	384.943	390.134	399.209	404.027
28.2951	384.962	390.161	399.106	403.787
28.31	384.98	390.186	399.002	403.553
28.3249	384.997	390.208	398.898	403.322
28.3398	385.013	390.229	398.794	403.096
28.3547	385.028	390.248	398.691	402.873
28.3696	385.042	390.264	398.587	402.655
28.3845	385.056	390.279	398.484	402.44
28.3994	385.068	390.292	398.38	402.229
28.4143	385.08	390.303	398.277	402.021
28.4292	385.091	390.312	398.174	401.817
28.4441	385.102	390.319	398.072	401.616
28.459	385.111	390.325	397.969	401.418
28.4739	385.12	390.329	397.867	401.224
28.4888	385.128	390.332	397.765	401.032
28.5037	385.136	390.333	397.663	400.844
28.5186	385.142	390.333	397.562	400.658
28.5335	385.149	390.331	397.461	400.475
28.5484	385.154	390.327	397.36	400.295
28.5633	385.159	390.323	397.26	400.117
28.5782	385.163	390.317	397.159	399.942
28.5931	385.167	390.309	397.06	399.769
28.608	385.17	390.301	396.96	399.599
28.6229	385.173	390.291	396.861	399.431
28.6378	385.175	390.28	396.763	399.266
28.6527	385.176	390.268	396.664	399.103
28.6676	385.177	390.254	396.566	398.941
28.6825	385.178	390.24	396.469	398.782
28.6974	385.178	390.224	396.371	398.625
28.7123	385.177	390.208	396.275	398.47
28.7272	385.176	390.19	396.178	398.317
28.7421	385.175	390.172	396.082	398.166
28.757	385.173	390.153	395.986	398.017
28.7719	385.17	390.132	395.891	397.869
28.7868	385.168	390.111	395.796	397.723
28.8017	385.165	390.089	395.702	397.579
28.8166	385.161	390.066	395.608	397.437
28.8315	385.157	390.043	395.514	397.296
28.8464	385.153	390.018	395.421	397.157
28.8613	385.148	389.993	395.328	397.019
28.8762	385.143	389.967	395.235	396.883
28.8911	385.138	389.941	395.143	396.748
28.906	385.132	389.913	395.051	396.615
28.9209	385.126	389.885	394.96	396.483
28.9358	385.12	389.857	394.869	396.352
28.9507	385.114	389.828	394.778	396.223
28.9656	385.107	389.798	394.688	396.095
28.9805	385.1	389.767	394.599	395.969
28.9954	385.092	389.737	394.509	395.844
29.0103	385.084	389.705	394.42	395.72
29.0252	385.076	389.673	394.332	395.597
29.0401	385.068	389.641	394.243	395.475
29.055	385.06	389.608	394.155	395.354
29.0699	385.051	389.574	394.068	395.235
29.0848	385.042	389.541	393.981	395.117
29.0997	385.033	389.506	393.894	394.999
29.1146	385.024	389.472	393.808	394.883
29.1295	385.014	389.437	393.722	394.768
29.1444	385.004	389.401	393.636	394.654
29.1593	384.995	389.365	393.551	394.541
29.1742	384.984	389.329	393.466	394.428
29.1891	384.974	389.293	393.382	394.317
29.204	384.964	389.256	393.298	394.207
29.2189	384.953	389.219	393.214	394.097
29.2338	384.942	389.181	393.13	393.989
29.2487	384.931	389.144	393.047	393.881
29.2636	384.92	389.106	392.965	393.774
29.2785	384.909	389.067	392.882	393.668
29.2934	384.898	389.029	392.8	393.563
29.3083	384.886	388.99	392.719	393.459
29.3232	384.875	388.951	392.637	393.355
29.3381	384.863	388.912	392.557	393.252
29.353	384.851	388.872	392.476	393.15
29.3679	384.839	388.833	392.396	393.049
29.3828	384.827	388.793	392.316	392.949
29.3977	384.815	388.753	392.236	392.849
29.4126	384.802	388.713	392.157	392.75
29.4275	384.79	388.673	392.078	392.651
29.4424	384.777	388.632	391.999	392.554
29.4573	384.765	388.592	391.921	392.457
29.4722	384.752	388.551	391.843	392.36
29.4871	384.74	388.51	391.766	392.265
29.502	384.727	388.469	391.688	392.17
29.5169	384.714	388.428	391.611	392.075
29.5318	384.701	388.387	391.535	391.982
29.5467	384.688	388.346	391.458	391.888
29.5616	384.675	388.304	391.382	391.796
29.5765	384.662	388.263	391.307	391.704
29.5914	384.648	388.221	391.231	391.612
29.6063	384.635	388.18	391.156	391.522
29.6212	384.622	388.138	391.081	391.431
29.6361	384.608	388.096	391.007	391.342
29.651	384.595	388.054	390.933	391.253
29.6659	384.582	388.013	390.859	391.164
29.6808	384.568	387.971	390.785	391.076
29.6957	384.555	387.929	390.712	390.988
29.7106	384.541	387.887	390.639	390.901
29.7255	384.527	387.845	390.566	390.815
29.7404	384.514	387.803	390.494	390.729
29.7553	384.5	387.761	390.422	390.643
29.7702	384.486	387.719	390.35	390.558
[truncated: 8,001 more rows]

## Sheet: tweld 230C 30 mms 0-3mm
Time (s)	tweld Layers 1-2 (s)	tweld Layers 2-3 (s)	tweld Layers 3-4 (s)	tweld Layers 4-5 (s)	tweld Layers 5-6 (s)	tweld Layers 6-7 (s)	tweld Layers 7-8 (s)	tweld Layers 8-9 (s)	tweld Layers 9-10 (s)	tweld Layers 10-11 (s)	tweld Layers 11-12 (s)	tweld Layers 12-13 (s)	tweld Layers 13-14 (s)	tweld Layers 14-15 (s)	tweld Layers 15-16 (s)
0
0.0149
0.0298
0.0447
0.0596
0.0745
0.0894
0.1043
0.1192
0.1341
0.149
0.1639
0.1788
0.1937
0.2086
0.2235
0.2384
0.2533
0.2682
0.2831
0.298
0.3129
0.3278
0.3427
0.3576
0.3725
0.3874
0.4023
0.4172
0.4321
0.447
0.4619
0.4768
0.4917
0.5066
0.5215
0.5364
0.5513
0.5662
0.5811
0.596
0.6109
0.6258
0.6407
0.6556
0.6705
0.6854
0.7003
0.7152
0.7301
0.745
0.7599
0.7748
0.7897
0.8046
0.8195
0.8344
0.8493
0.8642
0.8791
0.894
0.9089
0.9238
0.9387
0.9536
0.9685
0.9834
0.9983
1.0132
1.0281
1.043
1.0579
1.0728
1.0877
1.1026
1.1175
1.1324
1.1473
1.1622
1.1771
1.192
1.2069
1.2218
1.2367
1.2516
1.2665
1.2814
1.2963
1.3112
1.3261
1.341
1.3559
1.3708
1.3857
1.4006
1.4155
1.4304
1.4453
1.4602
1.4751
1.49
1.5049
1.5198
1.5347
1.5496
1.5645
1.5794
1.5943
1.6092
1.6241
1.639
1.6539
1.6688
1.6837
1.6986
1.7135
1.7284
1.7433
1.7582
1.7731
1.788
1.8029
1.8178
1.8327
1.8476
1.8625
1.8774
1.8923
1.9072
1.9221
1.937
1.9519
1.9668
1.9817
1.9966
2.0115
2.0264
2.0413
2.0562
2.0711
2.086
2.1009
2.1158
2.1307
2.1456
2.1605
2.1754
2.1903
2.2052
2.2201
2.235
2.2499
2.2648
2.2797
2.2946
2.3095
2.3244
2.3393
2.3542
2.3691
2.384
2.3989
2.4138
2.4287
2.4436
2.4585
2.4734
2.4883
2.5032
2.5181
2.533
2.5479
2.5628
2.5777
2.5926
2.6075
2.6224
2.6373
2.6522
2.6671
2.682
2.6969
2.7118
2.7267
2.7416
2.7565
2.7714
2.7863
2.8012
2.8161
2.831
2.8459
2.8608
2.8757
2.8906
2.9055
2.9204
2.9353
2.9502
2.9651
2.98
2.9949
3.0098
3.0247
3.0396
3.0545
3.0694
3.0843
3.0992
3.1141
3.129
3.1439
3.1588
3.1737
3.1886
3.2035
3.2184
3.2333
3.2482
3.2631
3.278
3.2929
3.3078
3.3227
3.3376
3.3525
3.3674
3.3823
3.3972
3.4121
3.427
3.4419
3.4568
3.4717
3.4866
3.5015
3.5164
3.5313
3.5462
3.5611
3.576
3.5909
3.6058
3.6207
3.6356
3.6505
3.6654
3.6803
3.6952
3.7101
3.725
3.7399
3.7548
3.7697
3.7846
3.7995
3.8144
3.8293
3.8442
3.8591
3.874
3.8889
3.9038
3.9187
3.9336
3.9485
3.9634
3.9783
3.9932
4.0081
4.023
4.0379
4.0528
4.0677
4.0826
4.0975
4.1124
4.1273
4.1422
4.1571
4.172
4.1869
4.2018
4.2167
4.2316
4.2465
4.2614
4.2763
4.2912
4.3061
4.321
4.3359
4.3508
4.3657
4.3806
4.3955
4.4104
4.4253
4.4402
4.4551
4.47
4.4849
4.4998
4.5147
4.5296
4.5445
4.5594
4.5743
4.5892
4.6041
4.619
4.6339
4.6488
4.6637
4.6786
4.6935
4.7084
4.7233
4.7382
4.7531
4.768
4.7829
4.7978
4.8127
4.8276
4.8425
4.8574
4.8723
4.8872
4.9021
4.917
4.9319
4.9468
4.9617
4.9766
4.9915
5.0064
5.0213
5.0362
5.0511
5.066
5.0809
5.0958
5.1107
5.1256
5.1405
5.1554
5.1703
5.1852
5.2001
5.215
5.2299
5.2448
5.2597
5.2746
5.2895
5.3044
5.3193
5.3342
5.3491
5.364
5.3789
5.3938
5.4087
5.4236
5.4385
5.4534
5.4683
5.4832
5.4981
5.513
5.5279
5.5428
5.5577
5.5726
5.5875
5.6024
5.6173
5.6322
5.6471
5.662
5.6769
5.6918
5.7067
5.7216
5.7365
5.7514
5.7663
5.7812
5.7961
5.811
5.8259
5.8408
5.8557
5.8706
5.8855
5.9004
5.9153
5.9302
5.9451
5.96
5.9749
5.9898
6.0047
6.0196
6.0345
6.0494
6.0643
6.0792
6.0941
6.109
6.1239
6.1388
6.1537
6.1686
6.1835
6.1984
6.2133
6.2282
6.2431
6.258
6.2729
6.2878
6.3027
6.3176
6.3325
6.3474
6.3623
6.3772
6.3921
6.407
6.4219
6.4368
6.4517
6.4666
6.4815
6.4964
6.5113
6.5262
6.5411
6.556
6.5709
6.5858
6.6007
6.6156
6.6305
6.6454
6.6603
6.6752
6.6901
6.705
6.7199
6.7348
6.7497
6.7646
6.7795
6.7944
6.8093
6.8242
6.8391
6.854
6.8689
6.8838
6.8987
6.9136
6.9285
6.9434
6.9583
6.9732
6.9881
7.003
7.0179
7.0328
7.0477
7.0626
7.0775
7.0924
7.1073
7.1222
7.1371
7.152
7.1669
7.1818
7.1967
7.2116
7.2265
7.2414
7.2563
7.2712
7.2861
7.301
7.3159
7.3308
7.3457
7.3606
7.3755
7.3904
7.4053
7.4202
7.4351
7.45
7.4649
7.4798
7.4947
7.5096
7.5245
7.5394
7.5543
7.5692
7.5841
7.599
7.6139
7.6288
7.6437
7.6586
7.6735
7.6884
7.7033
7.7182
7.7331
7.748
7.7629
7.7778
7.7927
7.8076
7.8225
7.8374
7.8523
7.8672
7.8821
7.897
7.9119
7.9268
7.9417
7.9566
7.9715
7.9864
8.0013
8.0162
8.0311
8.046
8.0609
8.0758
8.0907
8.1056
8.1205
8.1354
8.1503
8.1652
8.1801
8.195
8.2099
8.2248
8.2397
8.2546
8.2695
8.2844
8.2993
8.3142
8.3291
8.344
8.3589
8.3738
8.3887
8.4036
8.4185
8.4334
8.4483
8.4632
8.4781
8.493
8.5079
8.5228
8.5377
8.5526
8.5675
8.5824
8.5973
8.6122
8.6271
8.642
8.6569
8.6718
8.6867
8.7016
8.7165
8.7314
8.7463
8.7612
8.7761
8.791
8.8059
8.8208
8.8357
8.8506
8.8655
8.8804
8.8953
8.9102
8.9251
8.94
8.9549
8.9698
8.9847
8.9996	1.42028e-05
9.0145	0.000168696
9.0294	0.000335792
9.0443	0.000513632
9.0592	0.000700243
9.0741	0.000893623
9.089	0.00109
9.1039	0.00129
9.1188	0.0015
9.1337	0.0017
9.1486	0.0019
9.1635	0.00209
9.1784	0.00229
9.1933	0.00248
9.2082	0.00266
9.2231	0.00283
9.238	0.003
9.2529	0.00317
9.2678	0.00332
9.2827	0.00347
9.2976	0.00361
9.3125	0.00375
9.3274	0.00387
9.3423	0.00399
9.3572	0.00411
9.3721	0.00421
9.387	0.00431
9.4019	0.00441
9.4168	0.0045
9.4317	0.00458
9.4466	0.00466
9.4615	0.00473
9.4764	0.0048
9.4913	0.00486
9.5062	0.00492
9.5211	0.00498
9.536	0.00503
9.5509	0.00508
9.5658	0.00513
9.5807	0.00517
9.5956	0.00521
9.6105	0.00525
9.6254	0.00528
9.6403	0.00531
9.6552	0.00534
9.6701	0.00537
9.685	0.0054
9.6999	0.00542
9.7148	0.00545
9.7297	0.00547
9.7446	0.00549
9.7595	0.0055
9.7744	0.00552
9.7893	0.00554
9.8042	0.00555
9.8191	0.00557
9.834	0.00558
9.8489	0.00559
9.8638	0.0056
9.8787	0.00561
9.8936	0.00562
9.9085	0.00563
9.9234	0.00564
9.9383	0.00565
9.9532	0.00566
9.9681	0.00566
9.983	0.00567
9.9979	0.00568
10.0128	0.00568
10.0277	0.00569
10.0426	0.00569
10.0575	0.0057
10.0724	0.0057
10.0873	0.00571
10.1022	0.00571
10.1171	0.00571
10.132	0.00572
10.1469	0.00572
10.1618	0.00572
10.1767	0.00572
10.1916	0.00573
10.2065	0.00573
10.2214	0.00573
10.2363	0.00573
10.2512	0.00574
10.2661	0.00574
10.281	0.00574
10.2959	0.00574
10.3108	0.00574
10.3257	0.00574
10.3406	0.00575
10.3555	0.00575
10.3704	0.00575
10.3853	0.00575
10.4002	0.00575
10.4151	0.00575
10.43	0.00575
10.4449	0.00575
10.4598	0.00575
10.4747	0.00575
10.4896	0.00576
10.5045	0.00576
10.5194	0.00576
10.5343	0.00576
10.5492	0.00576
10.5641	0.00576
10.579	0.00576
10.5939	0.00576
10.6088	0.00576
10.6237	0.00576
10.6386	0.00576
10.6535	0.00576
10.6684	0.00576
10.6833	0.00576
10.6982	0.00576
10.7131	0.00576
10.728	0.00576
10.7429	0.00576
10.7578	0.00576
10.7727	0.00576
10.7876	0.00576
10.8025	0.00576
10.8174	0.00576
10.8323	0.00576
10.8472	0.00576
10.8621	0.00576
10.877	0.00577
10.8919	0.00577
10.9068	0.00577
10.9217	0.00577
10.9366	0.00577
10.9515	0.00577
10.9664	0.00577
10.9813	0.00577
10.9962	0.00577
11.0111	0.00577
11.026	0.00577
11.0409	0.00577
11.0558	0.00577
11.0707	0.00577
11.0856	0.00577
11.1005	0.00577
11.1154	0.00577
11.1303	0.00577
11.1452	0.00577
11.1601	0.00577
11.175	0.00577
11.1899	0.00577
11.2048	0.00577
11.2197	0.00577
11.2346	0.00577
11.2495	0.00577
11.2644	0.00577
11.2793	0.00577
11.2942	0.00577
11.3091	0.00577
11.324	0.00577
11.3389	0.00577
11.3538	0.00577
11.3687	0.00577
11.3836	0.00577
11.3985	0.00577
11.4134	0.00577
11.4283	0.00577
11.4432	0.00577
11.4581	0.00577
11.473	0.00577
11.4879	0.00577
11.5028	0.00577
11.5177	0.00577
11.5326	0.00577
11.5475	0.00577
11.5624	0.00577
11.5773	0.00577
11.5922	0.00577
11.6071	0.00577
11.622	0.00577
11.6369	0.00577
11.6518	0.00577
11.6667	0.00577
11.6816	0.00577
11.6965	0.00577
11.7114	0.00577
11.7263	0.00577
11.7412	0.00577
11.7561	0.00577
11.771	0.00577
11.7859	0.00577
11.8008	0.00577
11.8157	0.00577
11.8306	0.00577
11.8455	0.00577
11.8604	0.00577
11.8753	0.00577
11.8902	0.00577
11.9051	0.00577
11.92	0.00577
11.9349	0.00577
11.9498	0.00577
11.9647	0.00577
11.9796	0.00577
11.9945	0.00577
12.0094	0.00577
12.0243	0.00577
12.0392	0.00577
12.0541	0.00577
12.069	0.00577
12.0839	0.00577
12.0988	0.00577
12.1137	0.00577
12.1286	0.00577
12.1435	0.00577
12.1584	0.00577
12.1733	0.00577
12.1882	0.00577
12.2031	0.00577
12.218	0.00577
12.2329	0.00577
12.2478	0.00577
12.2627	0.00577
12.2776	0.00577
12.2925	0.00577
12.3074	0.00577
12.3223	0.00577
12.3372	0.00577
12.3521	0.00577
12.367	0.00577
12.3819	0.00577
12.3968	0.00577
12.4117	0.00577
12.4266	0.00577
12.4415	0.00577
12.4564	0.00577
12.4713	0.00577
12.4862	0.00577
12.5011	0.00577
12.516	0.00577
12.5309	0.00577
12.5458	0.00577
12.5607	0.00577
12.5756	0.00577
12.5905	0.00577
12.6054	0.00577
12.6203	0.00577
12.6352	0.00577
12.6501	0.00577
12.665	0.00577
12.6799	0.00577
12.6948	0.00577
12.7097	0.00577
12.7246	0.00577
12.7395	0.00577
12.7544	0.00577
12.7693	0.00577
12.7842	0.00577
12.7991	0.00577
12.814	0.00577
12.8289	0.00577
12.8438	0.00577
12.8587	0.00577
12.8736	0.00577
12.8885	0.00577
12.9034	0.00577
12.9183	0.00577
12.9332	0.00577
12.9481	0.00577
12.963	0.00577
12.9779	0.00577
12.9928	0.00577
13.0077	0.00577
13.0226	0.00577
13.0375	0.00577
13.0524	0.00577
13.0673	0.00577
13.0822	0.00577
13.0971	0.00577
13.112	0.00577
13.1269	0.00577
13.1418	0.00577
13.1567	0.00577
13.1716	0.00577
13.1865	0.00577
13.2014	0.00577
13.2163	0.00577
13.2312	0.00577
13.2461	0.00577
13.261	0.00577
13.2759	0.00577
13.2908	0.00577
13.3057	0.00577
13.3206	0.00577
13.3355	0.00577
13.3504	0.00577
13.3653	0.00577
13.3802	0.00577
13.3951	0.00577
13.41	0.00577
13.4249	0.00577
13.4398	0.00577
13.4547	0.00577
13.4696	0.00577
13.4845	0.00577
13.4994	0.00577
13.5143	0.00577
13.5292	0.00577
13.5441	0.00577
13.559	0.00577
13.5739	0.00577
13.5888	0.00577
13.6037	0.00577
13.6186	0.00577
13.6335	0.00577
13.6484	0.00577
13.6633	0.00577
13.6782	0.00577
13.6931	0.00577
13.708	0.00577
13.7229	0.00577
13.7378	0.00577
13.7527	0.00577
13.7676	0.00577
13.7825	0.00577
13.7974	0.00577
13.8123	0.00577
13.8272	0.00577
13.8421	0.00577
13.857	0.00577
13.8719	0.00577
13.8868	0.00577
13.9017	0.00577
13.9166	0.00577
13.9315	0.00577
13.9464	0.00577
13.9613	0.00577
13.9762	0.00577
13.9911	0.00577
14.006	0.00577
14.0209	0.00577
14.0358	0.00577
14.0507	0.00577
14.0656	0.00577
14.0805	0.00577
14.0954	0.00577
14.1103	0.00577
14.1252	0.00577
14.1401	0.00577
14.155	0.00577
14.1699	0.00577
14.1848	0.00577
14.1997	0.00577
14.2146	0.00577
14.2295	0.00577
14.2444	0.00577
14.2593	0.00577
14.2742	0.00577
14.2891	0.00577
14.304	0.00577
14.3189	0.00577
14.3338	0.00577
14.3487	0.00577
14.3636	0.00577
14.3785	0.00577
14.3934	0.00577
14.4083	0.00577
14.4232	0.00577
14.4381	0.00577
14.453	0.00577
14.4679	0.00577
14.4828	0.00577
14.4977	0.00577
14.5126	0.00577
14.5275	0.00577
14.5424	0.00577
14.5573	0.00577
14.5722	0.00577
14.5871	0.00577
14.602	0.00577
14.6169	0.00577
14.6318	0.00577
14.6467	0.00577
14.6616	0.00577
14.6765	0.00577
14.6914	0.00577
14.7063	0.00577
14.7212	0.00577
14.7361	0.00577
14.751	0.00577
14.7659	0.00577
14.7808	0.00577
14.7957	0.00577
14.8106	0.00577
14.8255	0.00577
14.8404	0.00577
14.8553	0.00577
14.8702	0.00577
14.8851	0.00577
14.9	0.00577
14.9149	0.00577
14.9298	0.00577
14.9447	0.00577
14.9596	0.00577
14.9745	0.00577
14.9894	0.00577
15.0043	0.00577
15.0192	0.00577
15.0341	0.00577
15.049	0.00577
15.0639	0.00577
15.0788	0.00577
15.0937	0.00577
15.1086	0.00577
15.1235	0.00577
15.1384	0.00577
15.1533	0.00577
15.1682	0.00577
15.1831	0.00577
15.198	0.00577
15.2129	0.00577
15.2278	0.00577
15.2427	0.00577
15.2576	0.00577
15.2725	0.00577
15.2874	0.00577
15.3023	0.00577
15.3172	0.00577
15.3321	0.00577
15.347	0.00577
15.3619	0.00577
15.3768	0.00577
15.3917	0.00577
15.4066	0.00577
15.4215	0.00577
15.4364	0.00577
15.4513	0.00577
15.4662	0.00577
15.4811	0.00577
15.496	0.00577
15.5109	0.00577
15.5258	0.00577
15.5407	0.00577
15.5556	0.00577
15.5705	0.00577
15.5854	0.00577
15.6003	0.00577
15.6152	0.00577
15.6301	0.00577
15.645	0.00577
15.6599	0.00577
15.6748	0.00577
15.6897	0.00577
15.7046	0.00577
15.7195	0.00577
15.7344	0.00577
15.7493	0.00577
15.7642	0.00577
15.7791	0.00577
15.794	0.00577
15.8089	0.00577
15.8238	0.00577
15.8387	0.00577
15.8536	0.00577
15.8685	0.00577
15.8834	0.00577
15.8983	0.00577
15.9132	0.00577
15.9281	0.00577
15.943	0.00577
15.9579	0.00577
15.9728	0.00577
15.9877	0.00577
16.0026	0.00577
16.0175	0.00577
16.0324	0.00577
16.0473	0.00577
16.0622	0.00577
16.0771	0.00577
16.092	0.00577
16.1069	0.00577
16.1218	0.00577
16.1367	0.00577
16.1516	0.00577
16.1665	0.00577
16.1814	0.00577
16.1963	0.00577
16.2112	0.00577
16.2261	0.00577
16.241	0.00577
16.2559	0.00577
16.2708	0.00577
16.2857	0.00577
16.3006	0.00577
16.3155	0.00577
16.3304	0.00577
16.3453	0.00577
16.3602	0.00577
16.3751	0.00577
16.39	0.00577
16.4049	0.00577
16.4198	0.00577
16.4347	0.00577
16.4496	0.00577
16.4645	0.00577
16.4794	0.00577
16.4943	0.00577
16.5092	0.00577
16.5241	0.00577
16.539	0.00577
16.5539	0.00577
16.5688	0.00577
16.5837	0.00577
16.5986	0.00577
16.6135	0.00577
16.6284	0.00577
16.6433	0.00577
16.6582	0.00577
16.6731	0.00577
16.688	0.00577
16.7029	0.00577
16.7178	0.00577
16.7327	0.00577
16.7476	0.00577
16.7625	0.00577
16.7774	0.00577
16.7923	0.00577
16.8072	0.00577
16.8221	0.00577
16.837	0.00577
16.8519	0.00577
16.8668	0.00577
16.8817	0.00577
16.8966	0.00577
16.9115	0.00577
16.9264	0.00577
16.9413	0.00577
16.9562	0.00577
16.9711	0.00577
16.986	0.00577
17.0009	0.00577
17.0158	0.00577
17.0307	0.00577
17.0456	0.00577
17.0605	0.00577
17.0754	0.00577
17.0903	0.00577
17.1052	0.00577
17.1201	0.00577
17.135	0.00577
17.1499	0.00577
17.1648	0.00577
17.1797	0.00577
17.1946	0.00577
17.2095	0.00577
17.2244	0.00577
17.2393	0.00577
17.2542	0.00577
17.2691	0.00577
17.284	0.00577
17.2989	0.00577
17.3138	0.00577
17.3287	0.00577
17.3436	0.00577
17.3585	0.00577
17.3734	0.00577
17.3883	0.00577
17.4032	0.00577
17.4181	0.00577
17.433	0.00577
17.4479	0.00577
17.4628	0.00577
17.4777	0.00577
17.4926	0.00577
17.5075	0.00577
17.5224	0.00577
17.5373	0.00577
17.5522	0.00577
17.5671	0.00577
17.582	0.00577
17.5969	0.00577
17.6118	0.00577
17.6267	0.00577
17.6416	0.00577
17.6565	0.00577
17.6714	0.00577
17.6863	0.00577
17.7012	0.00577
17.7161	0.00577
17.731	0.00577
17.7459	0.00577
17.7608	0.00577
17.7757	0.00577
17.7906	0.00577
17.8055	0.00577
17.8204	0.00577
17.8353	0.00577
17.8502	0.00577
17.8651	0.00577
17.88	0.00577
17.8949	0.00577
17.9098	0.00577
17.9247	0.00577
17.9396	0.00577
17.9545	0.00577
17.9694	0.00577
17.9843	0.00577
17.9992	0.00577	1.35815e-05
18.0141	0.00577	0.000114287
18.029	0.00577	0.000203683
18.0439	0.00577	0.000283199
18.0588	0.00577	0.000354072
18.0737	0.00577	0.000417367
18.0886	0.00577	0.000474009
18.1035	0.00577	0.000524798
18.1184	0.00577	0.000570429
18.1333	0.00577	0.000611504
18.1482	0.00577	0.00064855
18.1631	0.00577	0.000682026
18.178	0.00577	0.000712333
18.1929	0.00577	0.000739821
18.2078	0.00577	0.000764798
18.2227	0.00577	0.000787532
18.2376	0.00577	0.000808261
18.2525	0.00577	0.000827194
18.2674	0.00577	0.000844516
18.2823	0.00577	0.000860388
18.2972	0.00577	0.000874954
18.3121	0.00577	0.000888344
18.327	0.00577	0.00090067
18.3419	0.00577	0.000912034
18.3568	0.00577	0.000922526
18.3717	0.00577	0.000932225
18.3866	0.00577	0.000941205
18.4015	0.00577	0.000949528
18.4164	0.00577	0.000957253
18.4313	0.00577	0.000964431
18.4462	0.00577	0.00097111
18.4611	0.00577	0.000977331
18.476	0.00577	0.000983131
18.4909	0.00577	0.000988546
18.5058	0.00577	0.000993606
18.5207	0.00577	0.000998339
18.5356	0.00577	0.001
18.5505	0.00577	0.00101
18.5654	0.00577	0.00101
18.5803	0.00577	0.00101
18.5952	0.00577	0.00102
18.6101	0.00577	0.00102
18.625	0.00577	0.00102
18.6399	0.00577	0.00103
18.6548	0.00577	0.00103
18.6697	0.00577	0.00103
18.6846	0.00577	0.00103
18.6995	0.00577	0.00104
18.7144	0.00577	0.00104
18.7293	0.00577	0.00104
18.7442	0.00577	0.00104
18.7591	0.00577	0.00104
18.774	0.00577	0.00105
18.7889	0.00577	0.00105
18.8038	0.00577	0.00105
18.8187	0.00577	0.00105
18.8336	0.00577	0.00105
18.8485	0.00577	0.00105
18.8634	0.00577	0.00106
18.8783	0.00577	0.00106
18.8932	0.00577	0.00106
18.9081	0.00577	0.00106
18.923	0.00577	0.00106
18.9379	0.00577	0.00106
18.9528	0.00577	0.00106
18.9677	0.00577	0.00106
18.9826	0.00577	0.00106
18.9975	0.00577	0.00106
19.0124	0.00577	0.00107
19.0273	0.00577	0.00107
19.0422	0.00577	0.00107
19.0571	0.00577	0.00107
19.072	0.00577	0.00107
19.0869	0.00577	0.00107
19.1018	0.00577	0.00107
19.1167	0.00577	0.00107
19.1316	0.00577	0.00107
19.1465	0.00577	0.00107
19.1614	0.00577	0.00107
19.1763	0.00577	0.00107
19.1912	0.00577	0.00107
19.2061	0.00577	0.00107
19.221	0.00577	0.00107
19.2359	0.00577	0.00107
19.2508	0.00577	0.00107
19.2657	0.00577	0.00107
19.2806	0.00577	0.00107
19.2955	0.00577	0.00107
19.3104	0.00577	0.00108
19.3253	0.00577	0.00108
19.3402	0.00577	0.00108
19.3551	0.00577	0.00108
19.37	0.00577	0.00108
19.3849	0.00577	0.00108
19.3998	0.00577	0.00108
19.4147	0.00577	0.00108
19.4296	0.00577	0.00108
19.4445	0.00577	0.00108
19.4594	0.00577	0.00108
19.4743	0.00577	0.00108
19.4892	0.00577	0.00108
19.5041	0.00577	0.00108
19.519	0.00577	0.00108
19.5339	0.00577	0.00108
19.5488	0.00577	0.00108
19.5637	0.00577	0.00108
19.5786	0.00577	0.00108
19.5935	0.00577	0.00108
19.6084	0.00577	0.00108
19.6233	0.00577	0.00108
19.6382	0.00577	0.00108
19.6531	0.00577	0.00108
19.668	0.00577	0.00108
19.6829	0.00577	0.00108
19.6978	0.00577	0.00108
19.7127	0.00578	0.00108
19.7276	0.00578	0.00108
19.7425	0.00578	0.00108
19.7574	0.00578	0.00108
19.7723	0.00578	0.00108
19.7872	0.00578	0.00108
19.8021	0.00578	0.00108
19.817	0.00578	0.00108
19.8319	0.00578	0.00108
19.8468	0.00578	0.00108
19.8617	0.00578	0.00108
19.8766	0.00578	0.00108
19.8915	0.00578	0.00108
19.9064	0.00578	0.00108
19.9213	0.00578	0.00108
19.9362	0.00578	0.00108
19.9511	0.00578	0.00108
19.966	0.00578	0.00108
19.9809	0.00578	0.00108
19.9958	0.00578	0.00108
20.0107	0.00578	0.00108
20.0256	0.00578	0.00108
20.0405	0.00578	0.00108
20.0554	0.00578	0.00108
20.0703	0.00578	0.00108
20.0852	0.00578	0.00108
20.1001	0.00578	0.00108
20.115	0.00578	0.00108
20.1299	0.00578	0.00108
20.1448	0.00578	0.00108
20.1597	0.00578	0.00108
20.1746	0.00578	0.00108
20.1895	0.00578	0.00108
20.2044	0.00578	0.00108
20.2193	0.00578	0.00108
20.2342	0.00578	0.00108
20.2491	0.00578	0.00108
20.264	0.00578	0.00108
20.2789	0.00578	0.00108
20.2938	0.00578	0.00108
20.3087	0.00578	0.00108
20.3236	0.00578	0.00108
20.3385	0.00578	0.00108
20.3534	0.00578	0.00108
20.3683	0.00578	0.00108
20.3832	0.00578	0.00108
20.3981	0.00578	0.00108
20.413	0.00578	0.00108
20.4279	0.00578	0.00108
20.4428	0.00578	0.00108
20.4577	0.00578	0.00108
20.4726	0.00578	0.00108
20.4875	0.00578	0.00108
20.5024	0.00578	0.00108
20.5173	0.00578	0.00108
20.5322	0.00578	0.00108
20.5471	0.00578	0.00108
20.562	0.00578	0.00108
20.5769	0.00578	0.00108
20.5918	0.00578	0.00108
20.6067	0.00578	0.00108
20.6216	0.00578	0.00108
20.6365	0.00578	0.00108
20.6514	0.00578	0.00108
20.6663	0.00578	0.00108
20.6812	0.00578	0.00108
20.6961	0.00578	0.00108
20.711	0.00578	0.00108
20.7259	0.00578	0.00108
20.7408	0.00578	0.00108
20.7557	0.00578	0.00108
20.7706	0.00578	0.00108
20.7855	0.00578	0.00108
20.8004	0.00578	0.00108
20.8153	0.00578	0.00108
20.8302	0.00578	0.00108
20.8451	0.00578	0.00108
20.86	0.00578	0.00108
20.8749	0.00578	0.00108
20.8898	0.00578	0.00108
20.9047	0.00578	0.00108
20.9196	0.00578	0.00108
20.9345	0.00578	0.00108
20.9494	0.00578	0.00108
20.9643	0.00578	0.00108
20.9792	0.00578	0.00108
20.9941	0.00578	0.00108
21.009	0.00578	0.00108
21.0239	0.00578	0.00108
21.0388	0.00578	0.00108
21.0537	0.00578	0.00108
21.0686	0.00578	0.00108
21.0835	0.00578	0.00108
21.0984	0.00578	0.00108
21.1133	0.00578	0.00108
21.1282	0.00578	0.00108
21.1431	0.00578	0.00108
21.158	0.00578	0.00108
21.1729	0.00578	0.00108
21.1878	0.00578	0.00108
21.2027	0.00578	0.00108
21.2176	0.00578	0.00108
21.2325	0.00578	0.00108
21.2474	0.00578	0.00108
21.2623	0.00578	0.00108
21.2772	0.00578	0.00108
21.2921	0.00578	0.00108
21.307	0.00578	0.00108
21.3219	0.00578	0.00108
21.3368	0.00578	0.00108
21.3517	0.00578	0.00108
21.3666	0.00578	0.00108
21.3815	0.00578	0.00108
21.3964	0.00578	0.00108
21.4113	0.00578	0.00108
21.4262	0.00578	0.00108
21.4411	0.00578	0.00108
21.456	0.00578	0.00108
21.4709	0.00578	0.00108
21.4858	0.00578	0.00108
21.5007	0.00578	0.00108
21.5156	0.00578	0.00108
21.5305	0.00578	0.00108
21.5454	0.00578	0.00108
21.5603	0.00578	0.00108
21.5752	0.00578	0.00108
21.5901	0.00578	0.00108
21.605	0.00578	0.00108
21.6199	0.00578	0.00108
21.6348	0.00578	0.00108
21.6497	0.00578	0.00108
21.6646	0.00578	0.00108
21.6795	0.00578	0.00108
21.6944	0.00578	0.00108
21.7093	0.00578	0.00108
21.7242	0.00578	0.00108
21.7391	0.00578	0.00108
21.754	0.00578	0.00108
21.7689	0.00578	0.00108
21.7838	0.00578	0.00108
21.7987	0.00578	0.00108
21.8136	0.00578	0.00108
21.8285	0.00578	0.00108
21.8434	0.00578	0.00108
21.8583	0.00578	0.00108
21.8732	0.00578	0.00108
21.8881	0.00578	0.00108
21.903	0.00578	0.00108
21.9179	0.00578	0.00108
21.9328	0.00578	0.00108
21.9477	0.00578	0.00108
21.9626	0.00578	0.00108
21.9775	0.00578	0.00108
21.9924	0.00578	0.00108
22.0073	0.00578	0.00108
22.0222	0.00578	0.00108
22.0371	0.00578	0.00108
22.052	0.00578	0.00108
22.0669	0.00578	0.00108
22.0818	0.00578	0.00108
22.0967	0.00578	0.00108
22.1116	0.00578	0.00108
22.1265	0.00578	0.00108
22.1414	0.00578	0.00108
22.1563	0.00578	0.00108
22.1712	0.00578	0.00108
22.1861	0.00578	0.00108
22.201	0.00578	0.00108
22.2159	0.00578	0.00108
22.2308	0.00578	0.00108
22.2457	0.00578	0.00108
22.2606	0.00578	0.00108
22.2755	0.00578	0.00108
22.2904	0.00578	0.00108
22.3053	0.00578	0.00108
22.3202	0.00578	0.00108
22.3351	0.00578	0.00108
22.35	0.00578	0.00108
22.3649	0.00578	0.00108
22.3798	0.00578	0.00108
22.3947	0.00578	0.00108
22.4096	0.00578	0.00108
22.4245	0.00578	0.00108
22.4394	0.00578	0.00108
22.4543	0.00578	0.00108
22.4692	0.00578	0.00108
22.4841	0.00578	0.00108
22.499	0.00578	0.00108
22.5139	0.00578	0.00108
22.5288	0.00578	0.00108
22.5437	0.00578	0.00108
22.5586	0.00578	0.00108
22.5735	0.00578	0.00108
22.5884	0.00578	0.00108
22.6033	0.00578	0.00108
22.6182	0.00578	0.00108
22.6331	0.00578	0.00108
22.648	0.00578	0.00108
22.6629	0.00578	0.00108
22.6778	0.00578	0.00108
22.6927	0.00578	0.00108
22.7076	0.00578	0.00108
22.7225	0.00578	0.00108
22.7374	0.00578	0.00108
22.7523	0.00578	0.00108
22.7672	0.00578	0.00108
22.7821	0.00578	0.00108
22.797	0.00578	0.00108
22.8119	0.00578	0.00108
22.8268	0.00578	0.00108
22.8417	0.00578	0.00108
22.8566	0.00578	0.00108
22.8715	0.00578	0.00108
22.8864	0.00578	0.00108
22.9013	0.00578	0.00108
22.9162	0.00578	0.00108
22.9311	0.00578	0.00108
22.946	0.00578	0.00108
22.9609	0.00578	0.00108
22.9758	0.00578	0.00108
22.9907	0.00578	0.00108
23.0056	0.00578	0.00108
23.0205	0.00578	0.00108
23.0354	0.00578	0.00108
23.0503	0.00578	0.00108
23.0652	0.00578	0.00108
23.0801	0.00578	0.00108
23.095	0.00578	0.00108
23.1099	0.00578	0.00108
23.1248	0.00578	0.00108
23.1397	0.00578	0.00108
23.1546	0.00578	0.00108
23.1695	0.00578	0.00108
23.1844	0.00578	0.00108
23.1993	0.00578	0.00108
23.2142	0.00578	0.00108
23.2291	0.00578	0.00108
23.244	0.00578	0.00108
23.2589	0.00578	0.00108
23.2738	0.00578	0.00108
23.2887	0.00578	0.00108
23.3036	0.00578	0.00108
23.3185	0.00578	0.00108
23.3334	0.00578	0.00108
23.3483	0.00578	0.00108
23.3632	0.00578	0.00108
23.3781	0.00578	0.00108
23.393	0.00578	0.00108
23.4079	0.00578	0.00108
23.4228	0.00578	0.00108
23.4377	0.00578	0.00108
23.4526	0.00578	0.00108
23.4675	0.00578	0.00108
23.4824	0.00578	0.00108
23.4973	0.00578	0.00108
23.5122	0.00578	0.00108
23.5271	0.00578	0.00108
23.542	0.00578	0.00108
23.5569	0.00578	0.00108
23.5718	0.00578	0.00108
23.5867	0.00578	0.00108
23.6016	0.00578	0.00108
23.6165	0.00578	0.00108
23.6314	0.00578	0.00108
23.6463	0.00578	0.00108
23.6612	0.00578	0.00108
23.6761	0.00578	0.00108
23.691	0.00578	0.00108
23.7059	0.00578	0.00108
23.7208	0.00578	0.00108
23.7357	0.00578	0.00108
23.7506	0.00578	0.00108
23.7655	0.00578	0.00108
23.7804	0.00578	0.00108
23.7953	0.00578	0.00108
23.8102	0.00578	0.00108
23.8251	0.00578	0.00108
23.84	0.00578	0.00108
23.8549	0.00578	0.00108
23.8698	0.00578	0.00108
23.8847	0.00578	0.00108
23.8996	0.00578	0.00108
23.9145	0.00578	0.00108
23.9294	0.00578	0.00108
23.9443	0.00578	0.00108
23.9592	0.00578	0.00108
23.9741	0.00578	0.00108
23.989	0.00578	0.00108
24.0039	0.00578	0.00108
24.0188	0.00578	0.00108
24.0337	0.00578	0.00108
24.0486	0.00578	0.00108
24.0635	0.00578	0.00108
24.0784	0.00578	0.00108
24.0933	0.00578	0.00108
24.1082	0.00578	0.00108
24.1231	0.00578	0.00108
24.138	0.00578	0.00108
24.1529	0.00578	0.00108
24.1678	0.00578	0.00108
24.1827	0.00578	0.00108
24.1976	0.00578	0.00108
24.2125	0.00578	0.00108
24.2274	0.00578	0.00108
24.2423	0.00578	0.00108
24.2572	0.00578	0.00108
24.2721	0.00578	0.00108
24.287	0.00578	0.00108
24.3019	0.00578	0.00108
24.3168	0.00578	0.00108
24.3317	0.00578	0.00108
24.3466	0.00578	0.00108
24.3615	0.00578	0.00108
24.3764	0.00578	0.00108
24.3913	0.00578	0.00108
24.4062	0.00578	0.00108
24.4211	0.00578	0.00108
24.436	0.00578	0.00108
24.4509	0.00578	0.00108
24.4658	0.00578	0.00108
24.4807	0.00578	0.00108
24.4956	0.00578	0.00108
24.5105	0.00578	0.00108
24.5254	0.00578	0.00108
24.5403	0.00578	0.00108
24.5552	0.00578	0.00108
24.5701	0.00578	0.00108
24.585	0.00578	0.00108
24.5999	0.00578	0.00108
24.6148	0.00578	0.00108
24.6297	0.00578	0.00108
24.6446	0.00578	0.00108
24.6595	0.00578	0.00108
24.6744	0.00578	0.00108
24.6893	0.00578	0.00108
24.7042	0.00578	0.00108
24.7191	0.00578	0.00108
24.734	0.00578	0.00108
24.7489	0.00578	0.00108
24.7638	0.00578	0.00108
24.7787	0.00578	0.00108
24.7936	0.00578	0.00108
24.8085	0.00578	0.00108
24.8234	0.00578	0.00108
24.8383	0.00578	0.00108
24.8532	0.00578	0.00108
24.8681	0.00578	0.00108
24.883	0.00578	0.00108
24.8979	0.00578	0.00108
24.9128	0.00578	0.00108
24.9277	0.00578	0.00108
24.9426	0.00578	0.00108
24.9575	0.00578	0.00108
24.9724	0.00578	0.00108
24.9873	0.00578	0.00108
25.0022	0.00578	0.00108
25.0171	0.00578	0.00108
25.032	0.00578	0.00108
25.0469	0.00578	0.00108
25.0618	0.00578	0.00108
25.0767	0.00578	0.00108
25.0916	0.00578	0.00108
25.1065	0.00578	0.00108
25.1214	0.00578	0.00108
25.1363	0.00578	0.00108
25.1512	0.00578	0.00108
25.1661	0.00578	0.00108
25.181	0.00578	0.00108
25.1959	0.00578	0.00108
25.2108	0.00578	0.00108
25.2257	0.00578	0.00108
25.2406	0.00578	0.00108
25.2555	0.00578	0.00108
25.2704	0.00578	0.00108
25.2853	0.00578	0.00108
25.3002	0.00578	0.00108
25.3151	0.00578	0.00108
25.33	0.00578	0.00108
25.3449	0.00578	0.00108
25.3598	0.00578	0.00108
25.3747	0.00578	0.00108
25.3896	0.00578	0.00108
25.4045	0.00578	0.00108
25.4194	0.00578	0.00108
25.4343	0.00578	0.00108
25.4492	0.00578	0.00108
25.4641	0.00578	0.00108
25.479	0.00578	0.00108
25.4939	0.00578	0.00108
25.5088	0.00578	0.00108
25.5237	0.00578	0.00108
25.5386	0.00578	0.00108
25.5535	0.00578	0.00108
25.5684	0.00578	0.00108
25.5833	0.00578	0.00108
25.5982	0.00578	0.00108
25.6131	0.00578	0.00108
25.628	0.00578	0.00108
25.6429	0.00578	0.00108
25.6578	0.00578	0.00108
25.6727	0.00578	0.00108
25.6876	0.00578	0.00108
25.7025	0.00578	0.00108
25.7174	0.00578	0.00108
25.7323	0.00578	0.00108
25.7472	0.00578	0.00108
25.7621	0.00578	0.00108
25.777	0.00578	0.00108
25.7919	0.00578	0.00108
25.8068	0.00578	0.00108
25.8217	0.00578	0.00108
25.8366	0.00578	0.00108
25.8515	0.00578	0.00108
25.8664	0.00578	0.00108
25.8813	0.00578	0.00108
25.8962	0.00578	0.00108
25.9111	0.00578	0.00108
25.926	0.00578	0.00108
25.9409	0.00578	0.00108
25.9558	0.00578	0.00108
25.9707	0.00578	0.00108
25.9856	0.00578	0.00108
26.0005	0.00578	0.00108
26.0154	0.00578	0.00108
26.0303	0.00578	0.00108
26.0452	0.00578	0.00108
26.0601	0.00578	0.00108
26.075	0.00578	0.00108
26.0899	0.00578	0.00108
26.1048	0.00578	0.00108
26.1197	0.00578	0.00108
26.1346	0.00578	0.00108
26.1495	0.00578	0.00108
26.1644	0.00578	0.00108
26.1793	0.00578	0.00108
26.1942	0.00578	0.00108
26.2091	0.00578	0.00108
26.224	0.00578	0.00108
26.2389	0.00578	0.00108
26.2538	0.00578	0.00108
26.2687	0.00578	0.00108
26.2836	0.00578	0.00108
26.2985	0.00578	0.00108
26.3134	0.00578	0.00108
26.3283	0.00578	0.00108
26.3432	0.00578	0.00108
26.3581	0.00578	0.00108
26.373	0.00578	0.00108
26.3879	0.00578	0.00108
26.4028	0.00578	0.00108
26.4177	0.00578	0.00108
26.4326	0.00578	0.00108
26.4475	0.00578	0.00108
26.4624	0.00578	0.00108
26.4773	0.00578	0.00108
26.4922	0.00578	0.00108
26.5071	0.00578	0.00108
26.522	0.00578	0.00108
26.5369	0.00578	0.00108
26.5518	0.00578	0.00108
26.5667	0.00578	0.00108
26.5816	0.00578	0.00108
26.5965	0.00578	0.00108
26.6114	0.00578	0.00108
26.6263	0.00578	0.00108
26.6412	0.00578	0.00108
26.6561	0.00578	0.00108
26.671	0.00578	0.00108
26.6859	0.00578	0.00108
26.7008	0.00578	0.00108
26.7157	0.00578	0.00108
26.7306	0.00578	0.00108
26.7455	0.00578	0.00108
26.7604	0.00578	0.00108
26.7753	0.00578	0.00108
26.7902	0.00578	0.00108
26.8051	0.00578	0.00108
26.82	0.00578	0.00108
26.8349	0.00578	0.00108
26.8498	0.00578	0.00108
26.8647	0.00578	0.00108
26.8796	0.00578	0.00108
26.8945	0.00578	0.00108
26.9094	0.00578	0.00108
26.9243	0.00578	0.00108
26.9392	0.00578	0.00108
26.9541	0.00578	0.00108
26.969	0.00578	0.00108
26.9839	0.00578	0.00108
26.9988	0.00578	0.00108	1.59052e-05
27.0137	0.00578	0.00108	0.000111138
27.0286	0.00578	0.00108	0.000195375
27.0435	0.00578	0.00108	0.000270029
27.0584	0.00578	0.00108	0.000336314
27.0733	0.00578	0.00108	0.000395283
27.0882	0.00578	0.00108	0.00044784
27.1031	0.00578	0.00108	0.000494771
27.118	0.00578	0.00108	0.000536753
27.1329	0.00578	0.00108	0.000574376
27.1478	0.00578	0.00108	0.000608152
27.1627	0.00578	0.00108	0.000638528
27.1776	0.00578	0.00108	0.000665893
27.1925	0.00578	0.00108	0.000690587
27.2074	0.00578	0.00108	0.000712907
27.2223	0.00578	0.00108	0.000733115
27.2372	0.00578	0.00108	0.000751441
27.2521	0.00578	0.00108	0.000768086
27.267	0.00578	0.00108	0.000783228
27.2819	0.00578	0.00108	0.000797024
27.2968	0.00578	0.00108	0.000809612
27.3117	0.00578	0.00108	0.000821115
27.3266	0.00578	0.00108	0.000831642
27.3415	0.00578	0.00108	0.00084129
27.3564	0.00578	0.00108	0.000850143
27.3713	0.00578	0.00108	0.000858279
27.3862	0.00578	0.00108	0.000865766
27.4011	0.00578	0.00108	0.000872665
27.416	0.00578	0.00108	0.00087903
27.4309	0.00578	0.00108	0.000884909
27.4458	0.00578	0.00108	0.000890348
27.4607	0.00578	0.00108	0.000895384
27.4756	0.00578	0.00108	0.000900053
27.4905	0.00578	0.00108	0.000904387
27.5054	0.00578	0.00108	0.000908415
27.5203	0.00578	0.00108	0.000912162
27.5352	0.00578	0.00108	0.000915652
27.5501	0.00578	0.00108	0.000918906
27.565	0.00578	0.00108	0.000921943
27.5799	0.00578	0.00108	0.000924781
27.5948	0.00578	0.00109	0.000927434
27.6097	0.00578	0.00109	0.000929919
27.6246	0.00578	0.00109	0.000932247
27.6395	0.00578	0.00109	0.00093443
27.6544	0.00578	0.00109	0.00093648
27.6693	0.00578	0.00109	0.000938406
27.6842	0.00578	0.00109	0.000940218
27.6991	0.00578	0.00109	0.000941924
27.714	0.00578	0.00109	0.00094353
27.7289	0.00578	0.00109	0.000945045
27.7438	0.00578	0.00109	0.000946475
27.7587	0.00578	0.00109	0.000947825
27.7736	0.00578	0.00109	0.000949101
27.7885	0.00578	0.00109	0.000950308
27.8034	0.00578	0.00109	0.000951451
27.8183	0.00578	0.00109	0.000952533
27.8332	0.00578	0.00109	0.000953559
27.8481	0.00578	0.00109	0.000954532
27.863	0.00578	0.00109	0.000955456
27.8779	0.00578	0.00109	0.000956333
27.8928	0.00578	0.00109	0.000957168
27.9077	0.00578	0.00109	0.000957961
27.9226	0.00578	0.00109	0.000958716
27.9375	0.00578	0.00109	0.000959435
27.9524	0.00578	0.00109	0.00096012
27.9673	0.00578	0.00109	0.000960773
27.9822	0.00578	0.00109	0.000961396
27.9971	0.00578	0.00109	0.000961991
28.012	0.00578	0.00109	0.000962559
28.0269	0.00578	0.00109	0.000963102
28.0418	0.00578	0.00109	0.000963621
28.0567	0.00578	0.00109	0.000964117
28.0716	0.00578	0.00109	0.000964592
28.0865	0.00578	0.00109	0.000965047
28.1014	0.00578	0.00109	0.000965482
28.1163	0.00578	0.00109	0.0009659
28.1312	0.00578	0.00109	0.0009663
28.1461	0.00578	0.00109	0.000966684
28.161	0.00578	0.00109	0.000967053
28.1759	0.00578	0.00109	0.000967406
28.1908	0.00578	0.00109	0.000967746
28.2057	0.00578	0.00109	0.000968073
28.2206	0.00578	0.00109	0.000968387
28.2355	0.00578	0.00109	0.000968688
28.2504	0.00578	0.00109	0.000968979
28.2653	0.00578	0.00109	0.000969258
28.2802	0.00578	0.00109	0.000969527
28.2951	0.00578	0.00109	0.000969786
28.31	0.00578	0.00109	0.000970036
28.3249	0.00578	0.00109	0.000970277
28.3398	0.00578	0.00109	0.000970509
28.3547	0.00578	0.00109	0.000970732
28.3696	0.00578	0.00109	0.000970948
28.3845	0.00578	0.00109	0.000971156
28.3994	0.00578	0.00109	0.000971358
28.4143	0.00578	0.00109	0.000971552
28.4292	0.00578	0.00109	0.000971739
28.4441	0.00578	0.00109	0.00097192
28.459	0.00578	0.00109	0.000972096
28.4739	0.00578	0.00109	0.000972265
28.4888	0.00578	0.00109	0.000972429
28.5037	0.00578	0.00109	0.000972587
28.5186	0.00578	0.00109	0.00097274
28.5335	0.00578	0.00109	0.000972889
28.5484	0.00578	0.00109	0.000973032
28.5633	0.00578	0.00109	0.000973171
28.5782	0.00578	0.00109	0.000973306
28.5931	0.00578	0.00109	0.000973436
28.608	0.00578	0.00109	0.000973563
28.6229	0.00578	0.00109	0.000973685
28.6378	0.00578	0.00109	0.000973804
28.6527	0.00578	0.00109	0.000973919
28.6676	0.00578	0.00109	0.000974031
28.6825	0.00578	0.00109	0.000974139
28.6974	0.00578	0.00109	0.000974244
28.7123	0.00578	0.00109	0.000974346
28.7272	0.00578	0.00109	0.000974445
28.7421	0.00578	0.00109	0.000974541
28.757	0.00578	0.00109	0.000974635
28.7719	0.00578	0.00109	0.000974725
28.7868	0.00578	0.00109	0.000974813
28.8017	0.00578	0.00109	0.000974899
28.8166	0.00578	0.00109	0.000974982
28.8315	0.00578	0.00109	0.000975063
28.8464	0.00578	0.00109	0.000975141
28.8613	0.00578	0.00109	0.000975218
28.8762	0.00578	0.00109	0.000975292
28.8911	0.00578	0.00109	0.000975364
28.906	0.00578	0.00109	0.000975434
28.9209	0.00578	0.00109	0.000975503
28.9358	0.00578	0.00109	0.000975569
28.9507	0.00578	0.00109	0.000975634
28.9656	0.00578	0.00109	0.000975697
28.9805	0.00578	0.00109	0.000975758
28.9954	0.00578	0.00109	0.000975818
29.0103	0.00578	0.00109	0.000975876
29.0252	0.00578	0.00109	0.000975932
29.0401	0.00578	0.00109	0.000975988
29.055	0.00578	0.00109	0.000976041
29.0699	0.00578	0.00109	0.000976094
29.0848	0.00578	0.00109	0.000976145
29.0997	0.00578	0.00109	0.000976194
29.1146	0.00578	0.00109	0.000976243
29.1295	0.00578	0.00109	0.00097629
29.1444	0.00578	0.00109	0.000976336
29.1593	0.00578	0.00109	0.000976381
29.1742	0.00578	0.00109	0.000976424
29.1891	0.00578	0.00109	0.000976467
29.204	0.00578	0.00109	0.000976509
29.2189	0.00578	0.00109	0.000976549
29.2338	0.00578	0.00109	0.000976589
29.2487	0.00578	0.00109	0.000976627
29.2636	0.00578	0.00109	0.000976665
29.2785	0.00578	0.00109	0.000976702
29.2934	0.00578	0.00109	0.000976738
29.3083	0.00578	0.00109	0.000976773
29.3232	0.00578	0.00109	0.000976807
29.3381	0.00578	0.00109	0.00097684
29.353	0.00578	0.00109	0.000976873
29.3679	0.00578	0.00109	0.000976905
29.3828	0.00578	0.00109	0.000976936
29.3977	0.00578	0.00109	0.000976966
29.4126	0.00578	0.00109	0.000976996
29.4275	0.00578	0.00109	0.000977025
29.4424	0.00578	0.00109	0.000977053
29.4573	0.00578	0.00109	0.00097708
29.4722	0.00578	0.00109	0.000977107
29.4871	0.00578	0.00109	0.000977134
29.502	0.00578	0.00109	0.00097716
29.5169	0.00578	0.00109	0.000977185
29.5318	0.00578	0.00109	0.000977209
29.5467	0.00578	0.00109	0.000977233
29.5616	0.00578	0.00109	0.000977257
29.5765	0.00578	0.00109	0.00097728
29.5914	0.00578	0.00109	0.000977302
29.6063	0.00578	0.00109	0.000977324
29.6212	0.00578	0.00109	0.000977346
29.6361	0.00578	0.00109	0.000977367
29.651	0.00578	0.00109	0.000977387
29.6659	0.00578	0.00109	0.000977408
29.6808	0.00578	0.00109	0.000977427
29.6957	0.00578	0.00109	0.000977446
29.7106	0.00578	0.00109	0.000977465
29.7255	0.00578	0.00109	0.000977484
29.7404	0.00578	0.00109	0.000977502
29.7553	0.00578	0.00109	0.000977519
29.7702	0.00578	0.00109	0.000977537
[truncated: 8,001 more rows]

## Sheet: Tear 230C 30mms 0-3mm
Time (s)	Tear Energy Layers 1-2 (kN/m)	Tear Energy Layers 2-3 (kN/m)	Tear Energy Layers 3-4 (kN/m)	Tear Energy Layers 4-5 (kN/m)	Tear Energy Layers 1 (5-6N/m)	Tear Energy Layers 6-7 (kN/m)	Tear Energy Layers 7-8 (kN/m)	Tear Energy Layers 8-9 (kN/m)	Tear Energy Layers 9-10 (kN/m)	Tear Energy Layers 10-11 (kN/m)	Tear Energy Layers 11-12 (kN/m)	Tear Energy Layers 12-13 (kN/m)	Tear Energy Layers 13-14 (kN/m)	Tear Energy Layers 14-15 (kN/m)	Tear Energy Layers 15-16 (kN/m)
0
0.0149
0.0298
0.0447
0.0596
0.0745
0.0894
0.1043
0.1192
0.1341
0.149
0.1639
0.1788
0.1937
0.2086
0.2235
0.2384
0.2533
0.2682
0.2831
0.298
0.3129
0.3278
0.3427
0.3576
0.3725
0.3874
0.4023
0.4172
0.4321
0.447
0.4619
0.4768
0.4917
0.5066
0.5215
0.5364
0.5513
0.5662
0.5811
0.596
0.6109
0.6258
0.6407
0.6556
0.6705
0.6854
0.7003
0.7152
0.7301
0.745
0.7599
0.7748
0.7897
0.8046
0.8195
0.8344
0.8493
0.8642
0.8791
0.894
0.9089
0.9238
0.9387
0.9536
0.9685
0.9834
0.9983
1.0132
1.0281
1.043
1.0579
1.0728
1.0877
1.1026
1.1175
1.1324
1.1473
1.1622
1.1771
1.192
1.2069
1.2218
1.2367
1.2516
1.2665
1.2814
1.2963
1.3112
1.3261
1.341
1.3559
1.3708
1.3857
1.4006
1.4155
1.4304
1.4453
1.4602
1.4751
1.49
1.5049
1.5198
1.5347
1.5496
1.5645
1.5794
1.5943
1.6092
1.6241
1.639
1.6539
1.6688
1.6837
1.6986
1.7135
1.7284
1.7433
1.7582
1.7731
1.788
1.8029
1.8178
1.8327
1.8476
1.8625
1.8774
1.8923
1.9072
1.9221
1.937
1.9519
1.9668
1.9817
1.9966
2.0115
2.0264
2.0413
2.0562
2.0711
2.086
2.1009
2.1158
2.1307
2.1456
2.1605
2.1754
2.1903
2.2052
2.2201
2.235
2.2499
2.2648
2.2797
2.2946
2.3095
2.3244
2.3393
2.3542
2.3691
2.384
2.3989
2.4138
2.4287
2.4436
2.4585
2.4734
2.4883
2.5032
2.5181
2.533
2.5479
2.5628
2.5777
2.5926
2.6075
2.6224
2.6373
2.6522
2.6671
2.682
2.6969
2.7118
2.7267
2.7416
2.7565
2.7714
2.7863
2.8012
2.8161
2.831
2.8459
2.8608
2.8757
2.8906
2.9055
2.9204
2.9353
2.9502
2.9651
2.98
2.9949
3.0098
3.0247
3.0396
3.0545
3.0694
3.0843
3.0992
3.1141
3.129
3.1439
3.1588
3.1737
3.1886
3.2035
3.2184
3.2333
3.2482
3.2631
3.278
3.2929
3.3078
3.3227
3.3376
3.3525
3.3674
3.3823
3.3972
3.4121
3.427
3.4419
3.4568
3.4717
3.4866
3.5015
3.5164
3.5313
3.5462
3.5611
3.576
3.5909
3.6058
3.6207
3.6356
3.6505
3.6654
3.6803
3.6952
3.7101
3.725
3.7399
3.7548
3.7697
3.7846
3.7995
3.8144
3.8293
3.8442
3.8591
3.874
3.8889
3.9038
3.9187
3.9336
3.9485
3.9634
3.9783
3.9932
4.0081
4.023
4.0379
4.0528
4.0677
4.0826
4.0975
4.1124
4.1273
4.1422
4.1571
4.172
4.1869
4.2018
4.2167
4.2316
4.2465
4.2614
4.2763
4.2912
4.3061
4.321
4.3359
4.3508
4.3657
4.3806
4.3955
4.4104
4.4253
4.4402
4.4551
4.47
4.4849
4.4998
4.5147
4.5296
4.5445
4.5594
4.5743
4.5892
4.6041
4.619
4.6339
4.6488
4.6637
4.6786
4.6935
4.7084
4.7233
4.7382
4.7531
4.768
4.7829
4.7978
4.8127
4.8276
4.8425
4.8574
4.8723
4.8872
4.9021
4.917
4.9319
4.9468
4.9617
4.9766
4.9915
5.0064
5.0213
5.0362
5.0511
5.066
5.0809
5.0958
5.1107
5.1256
5.1405
5.1554
5.1703
5.1852
5.2001
5.215
5.2299
5.2448
5.2597
5.2746
5.2895
5.3044
5.3193
5.3342
5.3491
5.364
5.3789
5.3938
5.4087
5.4236
5.4385
5.4534
5.4683
5.4832
5.4981
5.513
5.5279
5.5428
5.5577
5.5726
5.5875
5.6024
5.6173
5.6322
5.6471
5.662
5.6769
5.6918
5.7067
5.7216
5.7365
5.7514
5.7663
5.7812
5.7961
5.811
5.8259
5.8408
5.8557
5.8706
5.8855
5.9004
5.9153
5.9302
5.9451
5.96
5.9749
5.9898
6.0047
6.0196
6.0345
6.0494
6.0643
6.0792
6.0941
6.109
6.1239
6.1388
6.1537
6.1686
6.1835
6.1984
6.2133
6.2282
6.2431
6.258
6.2729
6.2878
6.3027
6.3176
6.3325
6.3474
6.3623
6.3772
6.3921
6.407
6.4219
6.4368
6.4517
6.4666
6.4815
6.4964
6.5113
6.5262
6.5411
6.556
6.5709
6.5858
6.6007
6.6156
6.6305
6.6454
6.6603
6.6752
6.6901
6.705
6.7199
6.7348
6.7497
6.7646
6.7795
6.7944
6.8093
6.8242
6.8391
6.854
6.8689
6.8838
6.8987
6.9136
6.9285
6.9434
6.9583
6.9732
6.9881
7.003
7.0179
7.0328
7.0477
7.0626
7.0775
7.0924
7.1073
7.1222
7.1371
7.152
7.1669
7.1818
7.1967
7.2116
7.2265
7.2414
7.2563
7.2712
7.2861
7.301
7.3159
7.3308
7.3457
7.3606
7.3755
7.3904
7.4053
7.4202
7.4351
7.45
7.4649
7.4798
7.4947
7.5096
7.5245
7.5394
7.5543
7.5692
7.5841
7.599
7.6139
7.6288
7.6437
7.6586
7.6735
7.6884
7.7033
7.7182
7.7331
7.748
7.7629
7.7778
7.7927
7.8076
7.8225
7.8374
7.8523
7.8672
7.8821
7.897
7.9119
7.9268
7.9417
7.9566
7.9715
7.9864
8.0013
8.0162
8.0311
8.046
8.0609
8.0758
8.0907
8.1056
8.1205
8.1354
8.1503
8.1652
8.1801
8.195
8.2099
8.2248
8.2397
8.2546
8.2695
8.2844
8.2993
8.3142
8.3291
8.344
8.3589
8.3738
8.3887
8.4036
8.4185
8.4334
8.4483
8.4632
8.4781
8.493
8.5079
8.5228
8.5377
8.5526
8.5675
8.5824
8.5973
8.6122
8.6271
8.642
8.6569
8.6718
8.6867
8.7016
8.7165
8.7314
8.7463
8.7612
8.7761
8.791
8.8059
8.8208
8.8357
8.8506
8.8655
8.8804
8.8953
8.9102
8.9251
8.94
8.9549
8.9698
8.9847	0
8.9996	1.69595
9.0145	5.93279
9.0294	8.37105
9.0443	10.3533
9.0592	12.0887
9.0741	13.6563
9.089	15.0948
9.1039	16.4263
9.1188	17.6648
9.1337	18.8197
9.1486	19.8984
9.1635	20.9064
9.1784	21.8485
9.1933	22.7291
9.2082	23.5517
9.2231	24.32
9.238	25.0372
9.2529	25.7063
9.2678	26.3303
9.2827	26.9119
9.2976	27.4539
9.3125	27.9586
9.3274	28.4285
9.3423	28.8659
9.3572	29.2728
9.3721	29.6513
9.387	30.0033
9.4019	30.3305
9.4168	30.6347
9.4317	30.9174
9.4466	31.1802
9.4615	31.4244
9.4764	31.6512
9.4913	31.862
9.5062	32.0579
9.5211	32.2399
9.536	32.409
9.5509	32.5661
9.5658	32.7121
9.5807	32.8478
9.5956	32.9738
9.6105	33.091
9.6254	33.1999
9.6403	33.3012
9.6552	33.3953
9.6701	33.4828
9.685	33.5642
9.6999	33.6399
9.7148	33.7103
9.7297	33.7758
9.7446	33.8368
9.7595	33.8935
9.7744	33.9463
9.7893	33.9955
9.8042	34.0413
9.8191	34.0839
9.834	34.1236
9.8489	34.1606
9.8638	34.1951
9.8787	34.2273
9.8936	34.2572
9.9085	34.2852
9.9234	34.3112
9.9383	34.3355
9.9532	34.3582
9.9681	34.3794
9.983	34.3992
9.9979	34.4176
10.0128	34.4349
10.0277	34.451
10.0426	34.466
10.0575	34.4801
10.0724	34.4932
10.0873	34.5055
10.1022	34.517
10.1171	34.5278
10.132	34.5378
10.1469	34.5473
10.1618	34.5561
10.1767	34.5644
10.1916	34.5721
10.2065	34.5794
10.2214	34.5862
10.2363	34.5925
10.2512	34.5985
10.2661	34.6041
10.281	34.6094
10.2959	34.6143
10.3108	34.619
10.3257	34.6233
10.3406	34.6274
10.3555	34.6312
10.3704	34.6349
10.3853	34.6382
10.4002	34.6414
10.4151	34.6444
10.43	34.6473
10.4449	34.6499
10.4598	34.6524
10.4747	34.6548
10.4896	34.657
10.5045	34.6591
10.5194	34.6611
10.5343	34.663
10.5492	34.6647
10.5641	34.6664
10.579	34.6679
10.5939	34.6694
10.6088	34.6708
10.6237	34.6721
10.6386	34.6734
10.6535	34.6745
10.6684	34.6756
10.6833	34.6767
10.6982	34.6777
10.7131	34.6786
10.728	34.6795
10.7429	34.6804
10.7578	34.6812
10.7727	34.6819
10.7876	34.6827
10.8025	34.6833
10.8174	34.684
10.8323	34.6846
10.8472	34.6852
10.8621	34.6857
10.877	34.6862
10.8919	34.6867
10.9068	34.6872
10.9217	34.6877
10.9366	34.6881
10.9515	34.6885
10.9664	34.6889
10.9813	34.6893
10.9962	34.6896
11.0111	34.6899
11.026	34.6902
11.0409	34.6906
11.0558	34.6908
11.0707	34.6911
11.0856	34.6914
11.1005	34.6916
11.1154	34.6919
11.1303	34.6921
11.1452	34.6923
11.1601	34.6925
11.175	34.6927
11.1899	34.6929
11.2048	34.6931
11.2197	34.6933
11.2346	34.6934
11.2495	34.6936
11.2644	34.6938
11.2793	34.6939
11.2942	34.694
11.3091	34.6942
11.324	34.6943
11.3389	34.6944
11.3538	34.6945
11.3687	34.6947
11.3836	34.6948
11.3985	34.6949
11.4134	34.695
11.4283	34.6951
11.4432	34.6951
11.4581	34.6952
11.473	34.6953
11.4879	34.6954
11.5028	34.6955
11.5177	34.6956
11.5326	34.6956
11.5475	34.6957
11.5624	34.6958
11.5773	34.6958
11.5922	34.6959
11.6071	34.696
11.622	34.696
11.6369	34.6961
11.6518	34.6961
11.6667	34.6962
11.6816	34.6962
11.6965	34.6963
11.7114	34.6963
11.7263	34.6964
11.7412	34.6964
11.7561	34.6965
11.771	34.6965
11.7859	34.6965
11.8008	34.6966
11.8157	34.6966
11.8306	34.6966
11.8455	34.6967
11.8604	34.6967
11.8753	34.6968
11.8902	34.6968
11.9051	34.6968
11.92	34.6968
11.9349	34.6969
11.9498	34.6969
11.9647	34.6969
11.9796	34.697
11.9945	34.697
12.0094	34.697
12.0243	34.697
12.0392	34.697
12.0541	34.6971
12.069	34.6971
12.0839	34.6971
12.0988	34.6971
12.1137	34.6972
12.1286	34.6972
12.1435	34.6972
12.1584	34.6972
12.1733	34.6972
12.1882	34.6972
12.2031	34.6973
12.218	34.6973
12.2329	34.6973
12.2478	34.6973
12.2627	34.6973
12.2776	34.6974
12.2925	34.6974
12.3074	34.6974
12.3223	34.6974
12.3372	34.6974
12.3521	34.6974
12.367	34.6974
12.3819	34.6974
12.3968	34.6975
12.4117	34.6975
12.4266	34.6975
12.4415	34.6975
12.4564	34.6975
12.4713	34.6975
12.4862	34.6975
12.5011	34.6975
12.516	34.6975
12.5309	34.6976
12.5458	34.6976
12.5607	34.6976
12.5756	34.6976
12.5905	34.6976
12.6054	34.6976
12.6203	34.6976
12.6352	34.6976
12.6501	34.6976
12.665	34.6976
12.6799	34.6977
12.6948	34.6977
12.7097	34.6977
12.7246	34.6977
12.7395	34.6977
12.7544	34.6977
12.7693	34.6977
12.7842	34.6977
12.7991	34.6977
12.814	34.6977
12.8289	34.6977
12.8438	34.6977
12.8587	34.6977
12.8736	34.6977
12.8885	34.6977
12.9034	34.6977
12.9183	34.6978
12.9332	34.6978
12.9481	34.6978
12.963	34.6978
12.9779	34.6978
12.9928	34.6978
13.0077	34.6978
13.0226	34.6978
13.0375	34.6978
13.0524	34.6978
13.0673	34.6978
13.0822	34.6978
13.0971	34.6978
13.112	34.6978
13.1269	34.6978
13.1418	34.6978
13.1567	34.6978
13.1716	34.6979
13.1865	34.6979
13.2014	34.6979
13.2163	34.6979
13.2312	34.6979
13.2461	34.6979
13.261	34.6979
13.2759	34.6979
13.2908	34.6979
13.3057	34.6979
13.3206	34.6979
13.3355	34.6979
13.3504	34.6979
13.3653	34.6979
13.3802	34.6979
13.3951	34.6979
13.41	34.6979
13.4249	34.6979
13.4398	34.6979
13.4547	34.6979
13.4696	34.6979
13.4845	34.6979
13.4994	34.6979
13.5143	34.6979
13.5292	34.6979
13.5441	34.6979
13.559	34.6979
13.5739	34.6979
13.5888	34.698
13.6037	34.698
13.6186	34.698
13.6335	34.698
13.6484	34.698
13.6633	34.698
13.6782	34.698
13.6931	34.698
13.708	34.698
13.7229	34.698
13.7378	34.698
13.7527	34.698
13.7676	34.698
13.7825	34.698
13.7974	34.698
13.8123	34.698
13.8272	34.698
13.8421	34.698
13.857	34.698
13.8719	34.698
13.8868	34.698
13.9017	34.698
13.9166	34.698
13.9315	34.698
13.9464	34.698
13.9613	34.698
13.9762	34.698
13.9911	34.698
14.006	34.698
14.0209	34.698
14.0358	34.698
14.0507	34.698
14.0656	34.6981
14.0805	34.6981
14.0954	34.6981
14.1103	34.6981
14.1252	34.6981
14.1401	34.6981
14.155	34.6981
14.1699	34.6981
14.1848	34.6981
14.1997	34.6981
14.2146	34.6981
14.2295	34.6981
14.2444	34.6981
14.2593	34.6981
14.2742	34.6981
14.2891	34.6981
14.304	34.6981
14.3189	34.6981
14.3338	34.6981
14.3487	34.6981
14.3636	34.6981
14.3785	34.6981
14.3934	34.6981
14.4083	34.6981
14.4232	34.6981
14.4381	34.6981
14.453	34.6981
14.4679	34.6981
14.4828	34.6981
14.4977	34.6981
14.5126	34.6981
14.5275	34.6981
14.5424	34.6981
14.5573	34.6981
14.5722	34.6981
14.5871	34.6981
14.602	34.6981
14.6169	34.6981
14.6318	34.6981
14.6467	34.6981
14.6616	34.6981
14.6765	34.6981
14.6914	34.6981
14.7063	34.6981
14.7212	34.6981
14.7361	34.6981
14.751	34.6981
14.7659	34.6981
14.7808	34.6981
14.7957	34.6981
14.8106	34.6981
14.8255	34.6981
14.8404	34.6981
14.8553	34.6981
14.8702	34.6981
14.8851	34.6982
14.9	34.6982
14.9149	34.6982
14.9298	34.6982
14.9447	34.6982
14.9596	34.6982
14.9745	34.6982
14.9894	34.6982
15.0043	34.6982
15.0192	34.6982
15.0341	34.6982
15.049	34.6982
15.0639	34.6982
15.0788	34.6982
15.0937	34.6982
15.1086	34.6982
15.1235	34.6982
15.1384	34.6982
15.1533	34.6982
15.1682	34.6982
15.1831	34.6982
15.198	34.6982
15.2129	34.6982
15.2278	34.6982
15.2427	34.6982
15.2576	34.6982
15.2725	34.6982
15.2874	34.6982
15.3023	34.6982
15.3172	34.6982
15.3321	34.6982
15.347	34.6982
15.3619	34.6982
15.3768	34.6982
15.3917	34.6982
15.4066	34.6982
15.4215	34.6982
15.4364	34.6982
15.4513	34.6982
15.4662	34.6982
15.4811	34.6982
15.496	34.6982
15.5109	34.6982
15.5258	34.6982
15.5407	34.6982
15.5556	34.6982
15.5705	34.6982
15.5854	34.6982
15.6003	34.6982
15.6152	34.6982
15.6301	34.6982
15.645	34.6982
15.6599	34.6982
15.6748	34.6982
15.6897	34.6982
15.7046	34.6982
15.7195	34.6982
15.7344	34.6982
15.7493	34.6982
15.7642	34.6983
15.7791	34.6983
15.794	34.6983
15.8089	34.6983
15.8238	34.6983
15.8387	34.6983
15.8536	34.6983
15.8685	34.6983
15.8834	34.6983
15.8983	34.6983
15.9132	34.6983
15.9281	34.6983
15.943	34.6983
15.9579	34.6983
15.9728	34.6983
15.9877	34.6983
16.0026	34.6983
16.0175	34.6983
16.0324	34.6983
16.0473	34.6983
16.0622	34.6983
16.0771	34.6983
16.092	34.6983
16.1069	34.6983
16.1218	34.6983
16.1367	34.6983
16.1516	34.6983
16.1665	34.6983
16.1814	34.6983
16.1963	34.6983
16.2112	34.6983
16.2261	34.6983
16.241	34.6983
16.2559	34.6983
16.2708	34.6983
16.2857	34.6983
16.3006	34.6983
16.3155	34.6983
16.3304	34.6983
16.3453	34.6983
16.3602	34.6983
16.3751	34.6983
16.39	34.6983
16.4049	34.6983
16.4198	34.6983
16.4347	34.6983
16.4496	34.6983
16.4645	34.6983
16.4794	34.6983
16.4943	34.6983
16.5092	34.6983
16.5241	34.6983
16.539	34.6983
16.5539	34.6983
16.5688	34.6983
16.5837	34.6983
16.5986	34.6983
16.6135	34.6983
16.6284	34.6983
16.6433	34.6983
16.6582	34.6983
16.6731	34.6983
16.688	34.6983
16.7029	34.6983
16.7178	34.6983
16.7327	34.6983
16.7476	34.6983
16.7625	34.6983
16.7774	34.6983
16.7923	34.6983
16.8072	34.6983
16.8221	34.6983
16.837	34.6983
16.8519	34.6983
16.8668	34.6983
16.8817	34.6983
16.8966	34.6983
16.9115	34.6983
16.9264	34.6983
16.9413	34.6983
16.9562	34.6983
16.9711	34.6983
16.986	34.6983
17.0009	34.6983
17.0158	34.6983
17.0307	34.6984
17.0456	34.6984
17.0605	34.6984
17.0754	34.6984
17.0903	34.6984
17.1052	34.6984
17.1201	34.6984
17.135	34.6984
17.1499	34.6984
17.1648	34.6984
17.1797	34.6984
17.1946	34.6984
17.2095	34.6984
17.2244	34.6984
17.2393	34.6984
17.2542	34.6984
17.2691	34.6984
17.284	34.6984
17.2989	34.6984
17.3138	34.6984
17.3287	34.6984
17.3436	34.6984
17.3585	34.6984
17.3734	34.6984
17.3883	34.6984
17.4032	34.6984
17.4181	34.6984
17.433	34.6984
17.4479	34.6984
17.4628	34.6984
17.4777	34.6984
17.4926	34.6984
17.5075	34.6984
17.5224	34.6984
17.5373	34.6984
17.5522	34.6984
17.5671	34.6984
17.582	34.6984
17.5969	34.6984
17.6118	34.6984
17.6267	34.6984
17.6416	34.6984
17.6565	34.6984
17.6714	34.6984
17.6863	34.6984
17.7012	34.6984
17.7161	34.6984
17.731	34.6984
17.7459	34.6984
17.7608	34.6984
17.7757	34.6984
17.7906	34.6984
17.8055	34.6984
17.8204	34.6984
17.8353	34.6984
17.8502	34.6984
17.8651	34.6984
17.88	34.6984
17.8949	34.6984
17.9098	34.6984
17.9247	34.6984
17.9396	34.6984
17.9545	34.6984
17.9694	34.6984
17.9843	34.6984	0
17.9992	34.6984	1.67548
18.0141	34.6984	4.88345
18.029	34.6984	6.51966
18.0439	34.6984	7.68774
18.0588	34.6984	8.59607
18.0737	34.6985	9.33286
18.0886	34.6985	9.94602
18.1035	34.6985	10.4653
18.1184	34.6985	10.9108
18.1333	34.6985	11.2968
18.1482	34.6985	11.634
18.1631	34.6985	11.9305
18.178	34.6986	12.1927
18.1929	34.6986	12.4257
18.2078	34.6986	12.6337
18.2227	34.6987	12.8201
18.2376	34.6987	12.9877
18.2525	34.6988	13.1389
18.2674	34.6988	13.2758
18.2823	34.6989	13.4
18.2972	34.699	13.5129
18.3121	34.6991	13.6159
18.327	34.6992	13.7101
18.3419	34.6993	13.7963
18.3568	34.6994	13.8754
18.3717	34.6995	13.9482
18.3866	34.6997	14.0152
18.4015	34.6998	14.077
18.4164	34.7	14.1342
18.4313	34.7002	14.1871
18.4462	34.7003	14.2361
18.4611	34.7005	14.2816
18.476	34.7007	14.3239
18.4909	34.7009	14.3633
18.5058	34.7011	14.4
18.5207	34.7013	14.4343
18.5356	34.7016	14.4663
18.5505	34.7018	14.4962
18.5654	34.702	14.5243
18.5803	34.7023	14.5505
18.5952	34.7025	14.5752
18.6101	34.7028	14.5983
18.625	34.703	14.62
18.6399	34.7033	14.6405
18.6548	34.7035	14.6597
18.6697	34.7038	14.6779
18.6846	34.7041	14.695
18.6995	34.7043	14.7111
18.7144	34.7046	14.7264
18.7293	34.7049	14.7408
18.7442	34.7051	14.7544
18.7591	34.7054	14.7673
18.774	34.7056	14.7795
18.7889	34.7059	14.7911
18.8038	34.7062	14.8021
18.8187	34.7064	14.8125
18.8336	34.7067	14.8223
18.8485	34.707	14.8317
18.8634	34.7072	14.8406
18.8783	34.7075	14.8491
18.8932	34.7077	14.8571
18.9081	34.708	14.8648
18.923	34.7082	14.8721
18.9379	34.7085	14.879
18.9528	34.7087	14.8857
18.9677	34.7089	14.8919
18.9826	34.7092	14.898
18.9975	34.7094	14.9037
19.0124	34.7096	14.9092
19.0273	34.7098	14.9144
19.0422	34.7101	14.9194
19.0571	34.7103	14.9241
19.072	34.7105	14.9287
19.0869	34.7107	14.933
19.1018	34.7109	14.9372
19.1167	34.7111	14.9412
19.1316	34.7113	14.945
19.1465	34.7115	14.9486
19.1614	34.7116	14.9521
19.1763	34.7118	14.9555
19.1912	34.712	14.9587
19.2061	34.7122	14.9617
19.221	34.7124	14.9647
19.2359	34.7125	14.9675
19.2508	34.7127	14.9702
19.2657	34.7129	14.9727
19.2806	34.713	14.9752
19.2955	34.7132	14.9776
19.3104	34.7133	14.9799
19.3253	34.7135	14.9821
19.3402	34.7136	14.9842
19.3551	34.7137	14.9862
19.37	34.7139	14.9882
19.3849	34.714	14.99
19.3998	34.7141	14.9918
19.4147	34.7143	14.9935
19.4296	34.7144	14.9952
19.4445	34.7145	14.9968
19.4594	34.7146	14.9983
19.4743	34.7148	14.9998
19.4892	34.7149	15.0012
19.5041	34.715	15.0026
19.519	34.7151	15.0039
19.5339	34.7152	15.0052
19.5488	34.7153	15.0064
19.5637	34.7154	15.0076
19.5786	34.7155	15.0087
19.5935	34.7156	15.0098
19.6084	34.7157	15.0108
19.6233	34.7158	15.0118
19.6382	34.7159	15.0128
19.6531	34.716	15.0137
19.668	34.7161	15.0146
19.6829	34.7161	15.0155
19.6978	34.7162	15.0163
19.7127	34.7163	15.0172
19.7276	34.7164	15.0179
19.7425	34.7165	15.0187
19.7574	34.7165	15.0194
19.7723	34.7166	15.0201
19.7872	34.7167	15.0208
19.8021	34.7167	15.0215
19.817	34.7168	15.0221
19.8319	34.7169	15.0227
19.8468	34.7169	15.0233
19.8617	34.717	15.0239
19.8766	34.7171	15.0244
19.8915	34.7171	15.0249
19.9064	34.7172	15.0255
19.9213	34.7173	15.0259
19.9362	34.7173	15.0264
19.9511	34.7174	15.0269
19.966	34.7174	15.0274
19.9809	34.7175	15.0278
19.9958	34.7175	15.0282
20.0107	34.7176	15.0286
20.0256	34.7176	15.029
20.0405	34.7177	15.0294
20.0554	34.7177	15.0297
20.0703	34.7178	15.0301
20.0852	34.7178	15.0305
20.1001	34.7179	15.0308
20.115	34.7179	15.0311
20.1299	34.718	15.0314
20.1448	34.718	15.0317
20.1597	34.718	15.032
20.1746	34.7181	15.0323
20.1895	34.7181	15.0326
20.2044	34.7182	15.0328
20.2193	34.7182	15.0331
20.2342	34.7182	15.0334
20.2491	34.7183	15.0336
20.264	34.7183	15.0338
20.2789	34.7184	15.0341
20.2938	34.7184	15.0343
20.3087	34.7184	15.0345
20.3236	34.7185	15.0347
20.3385	34.7185	15.0349
20.3534	34.7185	15.0351
20.3683	34.7186	15.0353
20.3832	34.7186	15.0355
20.3981	34.7186	15.0357
20.413	34.7186	15.0359
20.4279	34.7187	15.036
20.4428	34.7187	15.0362
20.4577	34.7187	15.0364
20.4726	34.7188	15.0365
20.4875	34.7188	15.0367
20.5024	34.7188	15.0368
20.5173	34.7188	15.0369
20.5322	34.7189	15.0371
20.5471	34.7189	15.0372
20.562	34.7189	15.0374
20.5769	34.7189	15.0375
20.5918	34.719	15.0376
20.6067	34.719	15.0377
20.6216	34.719	15.0379
20.6365	34.719	15.038
20.6514	34.7191	15.0381
20.6663	34.7191	15.0382
20.6812	34.7191	15.0383
20.6961	34.7191	15.0384
20.711	34.7191	15.0385
20.7259	34.7192	15.0386
20.7408	34.7192	15.0387
20.7557	34.7192	15.0388
20.7706	34.7192	15.0389
20.7855	34.7192	15.0389
20.8004	34.7193	15.039
20.8153	34.7193	15.0391
20.8302	34.7193	15.0392
20.8451	34.7193	15.0393
20.86	34.7193	15.0394
20.8749	34.7193	15.0394
20.8898	34.7194	15.0395
20.9047	34.7194	15.0396
20.9196	34.7194	15.0396
20.9345	34.7194	15.0397
20.9494	34.7194	15.0398
20.9643	34.7195	15.0398
20.9792	34.7195	15.0399
20.9941	34.7195	15.04
21.009	34.7195	15.04
21.0239	34.7195	15.0401
21.0388	34.7195	15.0401
21.0537	34.7195	15.0402
21.0686	34.7195	15.0403
21.0835	34.7196	15.0403
21.0984	34.7196	15.0404
21.1133	34.7196	15.0404
21.1282	34.7196	15.0405
21.1431	34.7196	15.0405
21.158	34.7196	15.0406
21.1729	34.7196	15.0406
21.1878	34.7197	15.0406
21.2027	34.7197	15.0407
21.2176	34.7197	15.0407
21.2325	34.7197	15.0408
21.2474	34.7197	15.0408
21.2623	34.7197	15.0409
21.2772	34.7197	15.0409
21.2921	34.7197	15.0409
21.307	34.7197	15.041
21.3219	34.7198	15.041
21.3368	34.7198	15.0411
21.3517	34.7198	15.0411
21.3666	34.7198	15.0411
21.3815	34.7198	15.0412
21.3964	34.7198	15.0412
21.4113	34.7198	15.0412
21.4262	34.7198	15.0412
21.4411	34.7199	15.0413
21.456	34.7199	15.0413
21.4709	34.7199	15.0413
21.4858	34.7199	15.0414
21.5007	34.7199	15.0414
21.5156	34.7199	15.0414
21.5305	34.7199	15.0414
21.5454	34.7199	15.0415
21.5603	34.7199	15.0415
21.5752	34.7199	15.0415
21.5901	34.7199	15.0416
21.605	34.7199	15.0416
21.6199	34.72	15.0416
21.6348	34.72	15.0416
21.6497	34.72	15.0417
21.6646	34.72	15.0417
21.6795	34.72	15.0417
21.6944	34.72	15.0417
21.7093	34.72	15.0417
21.7242	34.72	15.0418
21.7391	34.72	15.0418
21.754	34.72	15.0418
21.7689	34.72	15.0418
21.7838	34.72	15.0418
21.7987	34.7201	15.0419
21.8136	34.7201	15.0419
21.8285	34.7201	15.0419
21.8434	34.7201	15.0419
21.8583	34.7201	15.0419
21.8732	34.7201	15.042
21.8881	34.7201	15.042
21.903	34.7201	15.042
21.9179	34.7201	15.042
21.9328	34.7201	15.042
21.9477	34.7201	15.042
21.9626	34.7201	15.042
21.9775	34.7201	15.0421
21.9924	34.7201	15.0421
22.0073	34.7201	15.0421
22.0222	34.7201	15.0421
22.0371	34.7202	15.0421
22.052	34.7202	15.0421
22.0669	34.7202	15.0422
22.0818	34.7202	15.0422
22.0967	34.7202	15.0422
22.1116	34.7202	15.0422
22.1265	34.7202	15.0422
22.1414	34.7202	15.0422
22.1563	34.7202	15.0422
22.1712	34.7202	15.0422
22.1861	34.7202	15.0423
22.201	34.7202	15.0423
22.2159	34.7202	15.0423
22.2308	34.7202	15.0423
22.2457	34.7202	15.0423
22.2606	34.7203	15.0423
22.2755	34.7203	15.0423
22.2904	34.7203	15.0423
22.3053	34.7203	15.0424
22.3202	34.7203	15.0424
22.3351	34.7203	15.0424
22.35	34.7203	15.0424
22.3649	34.7203	15.0424
22.3798	34.7203	15.0424
22.3947	34.7203	15.0424
22.4096	34.7203	15.0424
22.4245	34.7203	15.0424
22.4394	34.7203	15.0425
22.4543	34.7203	15.0425
22.4692	34.7203	15.0425
22.4841	34.7203	15.0425
22.499	34.7203	15.0425
22.5139	34.7203	15.0425
22.5288	34.7203	15.0425
22.5437	34.7203	15.0425
22.5586	34.7203	15.0425
22.5735	34.7204	15.0425
22.5884	34.7204	15.0425
22.6033	34.7204	15.0425
22.6182	34.7204	15.0426
22.6331	34.7204	15.0426
22.648	34.7204	15.0426
22.6629	34.7204	15.0426
22.6778	34.7204	15.0426
22.6927	34.7204	15.0426
22.7076	34.7204	15.0426
22.7225	34.7204	15.0426
22.7374	34.7204	15.0426
22.7523	34.7204	15.0426
22.7672	34.7204	15.0426
22.7821	34.7204	15.0426
22.797	34.7204	15.0426
22.8119	34.7204	15.0426
22.8268	34.7204	15.0427
22.8417	34.7204	15.0427
22.8566	34.7204	15.0427
22.8715	34.7204	15.0427
22.8864	34.7204	15.0427
22.9013	34.7204	15.0427
22.9162	34.7204	15.0427
22.9311	34.7204	15.0427
22.946	34.7204	15.0427
22.9609	34.7204	15.0427
22.9758	34.7205	15.0427
22.9907	34.7205	15.0427
23.0056	34.7205	15.0427
23.0205	34.7205	15.0427
23.0354	34.7205	15.0427
23.0503	34.7205	15.0427
23.0652	34.7205	15.0427
23.0801	34.7205	15.0427
23.095	34.7205	15.0428
23.1099	34.7205	15.0428
23.1248	34.7205	15.0428
23.1397	34.7205	15.0428
23.1546	34.7205	15.0428
23.1695	34.7205	15.0428
23.1844	34.7205	15.0428
23.1993	34.7205	15.0428
23.2142	34.7205	15.0428
23.2291	34.7205	15.0428
23.244	34.7205	15.0428
23.2589	34.7205	15.0428
23.2738	34.7205	15.0428
23.2887	34.7205	15.0428
23.3036	34.7205	15.0428
23.3185	34.7205	15.0428
23.3334	34.7205	15.0428
23.3483	34.7205	15.0428
23.3632	34.7205	15.0428
23.3781	34.7206	15.0428
23.393	34.7206	15.0429
23.4079	34.7206	15.0429
23.4228	34.7206	15.0429
23.4377	34.7206	15.0429
23.4526	34.7206	15.0429
23.4675	34.7206	15.0429
23.4824	34.7206	15.0429
23.4973	34.7206	15.0429
23.5122	34.7206	15.0429
23.5271	34.7206	15.0429
23.542	34.7206	15.0429
23.5569	34.7206	15.0429
23.5718	34.7206	15.0429
23.5867	34.7206	15.0429
23.6016	34.7206	15.0429
23.6165	34.7206	15.0429
23.6314	34.7206	15.0429
23.6463	34.7206	15.0429
23.6612	34.7206	15.0429
23.6761	34.7206	15.0429
23.691	34.7206	15.0429
23.7059	34.7206	15.0429
23.7208	34.7206	15.0429
23.7357	34.7206	15.0429
23.7506	34.7206	15.0429
23.7655	34.7206	15.0429
23.7804	34.7206	15.043
23.7953	34.7206	15.043
23.8102	34.7206	15.043
23.8251	34.7206	15.043
23.84	34.7206	15.043
23.8549	34.7206	15.043
23.8698	34.7206	15.043
23.8847	34.7206	15.043
23.8996	34.7206	15.043
23.9145	34.7206	15.043
23.9294	34.7206	15.043
23.9443	34.7206	15.043
23.9592	34.7206	15.043
23.9741	34.7207	15.043
23.989	34.7207	15.043
24.0039	34.7207	15.043
24.0188	34.7207	15.043
24.0337	34.7207	15.043
24.0486	34.7207	15.043
24.0635	34.7207	15.043
24.0784	34.7207	15.043
24.0933	34.7207	15.043
24.1082	34.7207	15.043
24.1231	34.7207	15.043
24.138	34.7207	15.043
24.1529	34.7207	15.043
24.1678	34.7207	15.043
24.1827	34.7207	15.043
24.1976	34.7207	15.043
24.2125	34.7207	15.043
24.2274	34.7207	15.043
24.2423	34.7207	15.043
24.2572	34.7207	15.043
24.2721	34.7207	15.043
24.287	34.7207	15.0431
24.3019	34.7207	15.0431
24.3168	34.7207	15.0431
24.3317	34.7207	15.0431
24.3466	34.7207	15.0431
24.3615	34.7207	15.0431
24.3764	34.7207	15.0431
24.3913	34.7207	15.0431
24.4062	34.7207	15.0431
24.4211	34.7207	15.0431
24.436	34.7207	15.0431
24.4509	34.7207	15.0431
24.4658	34.7207	15.0431
24.4807	34.7207	15.0431
24.4956	34.7207	15.0431
24.5105	34.7207	15.0431
24.5254	34.7207	15.0431
24.5403	34.7207	15.0431
24.5552	34.7207	15.0431
24.5701	34.7208	15.0431
24.585	34.7208	15.0431
24.5999	34.7208	15.0431
24.6148	34.7208	15.0431
24.6297	34.7208	15.0431
24.6446	34.7208	15.0431
24.6595	34.7208	15.0431
24.6744	34.7208	15.0431
24.6893	34.7208	15.0431
24.7042	34.7208	15.0431
24.7191	34.7208	15.0431
24.734	34.7208	15.0431
24.7489	34.7208	15.0431
24.7638	34.7208	15.0431
24.7787	34.7208	15.0431
24.7936	34.7208	15.0431
24.8085	34.7208	15.0431
24.8234	34.7208	15.0431
24.8383	34.7208	15.0431
24.8532	34.7208	15.0432
24.8681	34.7208	15.0432
24.883	34.7208	15.0432
24.8979	34.7208	15.0432
24.9128	34.7208	15.0432
24.9277	34.7208	15.0432
24.9426	34.7208	15.0432
24.9575	34.7208	15.0432
24.9724	34.7208	15.0432
24.9873	34.7208	15.0432
25.0022	34.7208	15.0432
25.0171	34.7208	15.0432
25.032	34.7208	15.0432
25.0469	34.7208	15.0432
25.0618	34.7208	15.0432
25.0767	34.7208	15.0432
25.0916	34.7208	15.0432
25.1065	34.7208	15.0432
25.1214	34.7208	15.0432
25.1363	34.7208	15.0432
25.1512	34.7208	15.0432
25.1661	34.7208	15.0432
25.181	34.7208	15.0432
25.1959	34.7208	15.0432
25.2108	34.7208	15.0432
25.2257	34.7208	15.0432
25.2406	34.7208	15.0432
25.2555	34.7208	15.0432
25.2704	34.7208	15.0432
25.2853	34.7208	15.0432
25.3002	34.7208	15.0432
25.3151	34.7208	15.0432
25.33	34.7208	15.0432
25.3449	34.7208	15.0432
25.3598	34.7208	15.0432
25.3747	34.7208	15.0432
25.3896	34.7208	15.0432
25.4045	34.7209	15.0432
25.4194	34.7209	15.0432
25.4343	34.7209	15.0432
25.4492	34.7209	15.0432
25.4641	34.7209	15.0432
25.479	34.7209	15.0432
25.4939	34.7209	15.0432
25.5088	34.7209	15.0432
25.5237	34.7209	15.0432
25.5386	34.7209	15.0432
25.5535	34.7209	15.0432
25.5684	34.7209	15.0432
25.5833	34.7209	15.0432
25.5982	34.7209	15.0432
25.6131	34.7209	15.0432
25.628	34.7209	15.0432
25.6429	34.7209	15.0432
25.6578	34.7209	15.0433
25.6727	34.7209	15.0433
25.6876	34.7209	15.0433
25.7025	34.7209	15.0433
25.7174	34.7209	15.0433
25.7323	34.7209	15.0433
25.7472	34.7209	15.0433
25.7621	34.7209	15.0433
25.777	34.7209	15.0433
25.7919	34.7209	15.0433
25.8068	34.7209	15.0433
25.8217	34.7209	15.0433
25.8366	34.7209	15.0433
25.8515	34.7209	15.0433
25.8664	34.7209	15.0433
25.8813	34.7209	15.0433
25.8962	34.7209	15.0433
25.9111	34.7209	15.0433
25.926	34.7209	15.0433
25.9409	34.7209	15.0433
25.9558	34.7209	15.0433
25.9707	34.7209	15.0433
25.9856	34.7209	15.0433
26.0005	34.7209	15.0433
26.0154	34.7209	15.0433
26.0303	34.7209	15.0433
26.0452	34.7209	15.0433
26.0601	34.7209	15.0433
26.075	34.7209	15.0433
26.0899	34.7209	15.0433
26.1048	34.7209	15.0433
26.1197	34.7209	15.0433
26.1346	34.7209	15.0433
26.1495	34.7209	15.0433
26.1644	34.7209	15.0433
26.1793	34.7209	15.0433
26.1942	34.721	15.0433
26.2091	34.721	15.0433
26.224	34.721	15.0433
26.2389	34.721	15.0433
26.2538	34.721	15.0433
26.2687	34.721	15.0433
26.2836	34.721	15.0433
26.2985	34.721	15.0433
26.3134	34.721	15.0433
26.3283	34.721	15.0433
26.3432	34.721	15.0433
26.3581	34.721	15.0433
26.373	34.721	15.0433
26.3879	34.721	15.0433
26.4028	34.721	15.0433
26.4177	34.721	15.0433
26.4326	34.721	15.0433
26.4475	34.721	15.0433
26.4624	34.721	15.0433
26.4773	34.721	15.0433
26.4922	34.721	15.0433
26.5071	34.721	15.0433
26.522	34.721	15.0433
26.5369	34.721	15.0433
26.5518	34.721	15.0433
26.5667	34.721	15.0433
26.5816	34.721	15.0433
26.5965	34.721	15.0433
26.6114	34.721	15.0433
26.6263	34.721	15.0433
26.6412	34.721	15.0433
26.6561	34.721	15.0433
26.671	34.721	15.0434
26.6859	34.721	15.0434
26.7008	34.721	15.0434
26.7157	34.721	15.0434
26.7306	34.721	15.0434
26.7455	34.721	15.0434
26.7604	34.721	15.0434
26.7753	34.721	15.0434
26.7902	34.721	15.0434
26.8051	34.721	15.0434
26.82	34.721	15.0434
26.8349	34.721	15.0434
26.8498	34.721	15.0434
26.8647	34.721	15.0434
26.8796	34.721	15.0434
26.8945	34.721	15.0434
26.9094	34.721	15.0434
26.9243	34.721	15.0434
26.9392	34.721	15.0434
26.9541	34.721	15.0434
26.969	34.721	15.0434
26.9839	34.721	15.0434	0
26.9988	34.721	15.0434	1.81345
27.0137	34.721	15.0434	4.81573
27.0286	34.721	15.0434	6.38538
27.0435	34.721	15.0434	7.50691
27.0584	34.721	15.0434	8.37778
27.0733	34.721	15.0434	9.08259
27.0882	34.721	15.0434	9.66758
27.1031	34.721	15.0434	10.1615
27.118	34.721	15.0434	10.5838
27.1329	34.721	15.0434	10.9485
27.1478	34.721	15.0435	11.2658
27.1627	34.721	15.0435	11.5437
27.1776	34.721	15.0435	11.7885
27.1925	34.721	15.0435	12.0051
27.2074	34.721	15.0436	12.1976
27.2223	34.721	15.0436	12.3692
27.2372	34.7211	15.0437	12.5229
27.2521	34.7211	15.0437	12.6608
27.267	34.7211	15.0438	12.785
27.2819	34.7211	15.0439	12.8971
27.2968	34.7211	15.044	12.9986
27.3117	34.7211	15.0441	13.0906
27.3266	34.7211	15.0442	13.1742
27.3415	34.7211	15.0443	13.2504
27.3564	34.7211	15.0444	13.32
27.3713	34.7211	15.0445	13.3835
27.3862	34.7211	15.0447	13.4418
27.4011	34.7211	15.0448	13.4952
27.416	34.7211	15.045	13.5444
27.4309	34.7211	15.0452	13.5896
27.4458	34.7211	15.0453	13.6313
27.4607	34.7211	15.0456	13.6698
27.4756	34.7211	15.0458	13.7054
27.4905	34.7211	15.046	13.7383
27.5054	34.7211	15.0462	13.7689
27.5203	34.7211	15.0465	13.7973
27.5352	34.7211	15.0467	13.8236
27.5501	34.7212	15.047	13.8482
27.565	34.7212	15.0473	13.871
27.5799	34.7212	15.0475	13.8924
27.5948	34.7212	15.0478	13.9123
27.6097	34.7212	15.0481	13.9309
27.6246	34.7212	15.0484	13.9483
27.6395	34.7212	15.0488	13.9647
27.6544	34.7212	15.0491	13.98
27.6693	34.7212	15.0494	13.9943
27.6842	34.7212	15.0497	14.0078
27.6991	34.7212	15.0501	14.0205
27.714	34.7212	15.0504	14.0325
27.7289	34.7213	15.0508	14.0437
27.7438	34.7213	15.0512	14.0544
27.7587	34.7213	15.0515	14.0644
27.7736	34.7213	15.0519	14.0739
27.7885	34.7213	15.0523	14.0828
27.8034	34.7213	15.0527	14.0913
27.8183	34.7213	15.0531	14.0993
27.8332	34.7213	15.0534	14.1069
27.8481	34.7214	15.0538	14.1141
27.863	34.7214	15.0542	14.1209
27.8779	34.7214	15.0546	14.1274
27.8928	34.7214	15.055	14.1335
27.9077	34.7214	15.0554	14.1394
27.9226	34.7214	15.0558	14.145
27.9375	34.7214	15.0562	14.1503
27.9524	34.7215	15.0566	14.1553
27.9673	34.7215	15.057	14.1601
27.9822	34.7215	15.0574	14.1647
27.9971	34.7215	15.0578	14.1691
28.012	34.7215	15.0582	14.1733
28.0269	34.7216	15.0587	14.1773
28.0418	34.7216	15.059	14.1811
28.0567	34.7216	15.0595	14.1847
28.0716	34.7216	15.0598	14.1882
28.0865	34.7216	15.0602	14.1916
28.1014	34.7216	15.0606	14.1948
28.1163	34.7217	15.061	14.1979
28.1312	34.7217	15.0614	14.2008
28.1461	34.7217	15.0618	14.2036
28.161	34.7217	15.0622	14.2063
28.1759	34.7218	15.0626	14.2089
28.1908	34.7218	15.063	14.2114
28.2057	34.7218	15.0633	14.2138
28.2206	34.7218	15.0637	14.2161
28.2355	34.7218	15.0641	14.2183
28.2504	34.7219	15.0644	14.2205
28.2653	34.7219	15.0648	14.2225
28.2802	34.7219	15.0652	14.2245
28.2951	34.7219	15.0655	14.2264
28.31	34.7219	15.0659	14.2282
28.3249	34.722	15.0662	14.23
28.3398	34.722	15.0666	14.2317
28.3547	34.722	15.0669	14.2333
28.3696	34.722	15.0673	14.2349
28.3845	34.7221	15.0676	14.2364
28.3994	34.7221	15.0679	14.2379
28.4143	34.7221	15.0683	14.2393
28.4292	34.7221	15.0686	14.2407
28.4441	34.7221	15.0689	14.242
28.459	34.7222	15.0692	14.2433
28.4739	34.7222	15.0695	14.2446
28.4888	34.7222	15.0698	14.2458
28.5037	34.7223	15.0701	14.2469
28.5186	34.7223	15.0704	14.248
28.5335	34.7223	15.0708	14.2491
28.5484	34.7223	15.071	14.2502
28.5633	34.7223	15.0713	14.2512
28.5782	34.7224	15.0716	14.2522
28.5931	34.7224	15.0719	14.2531
28.608	34.7224	15.0722	14.2541
28.6229	34.7224	15.0724	14.255
28.6378	34.7225	15.0727	14.2558
28.6527	34.7225	15.073	14.2567
28.6676	34.7225	15.0732	14.2575
28.6825	34.7225	15.0735	14.2583
28.6974	34.7226	15.0738	14.2591
28.7123	34.7226	15.074	14.2598
28.7272	34.7226	15.0743	14.2605
28.7421	34.7226	15.0745	14.2612
28.757	34.7227	15.0747	14.2619
28.7719	34.7227	15.075	14.2626
28.7868	34.7227	15.0752	14.2632
28.8017	34.7227	15.0754	14.2638
28.8166	34.7227	15.0757	14.2645
28.8315	34.7228	15.0759	14.265
28.8464	34.7228	15.0761	14.2656
28.8613	34.7228	15.0763	14.2662
28.8762	34.7228	15.0765	14.2667
28.8911	34.7229	15.0767	14.2672
28.906	34.7229	15.077	14.2678
28.9209	34.7229	15.0771	14.2683
28.9358	34.7229	15.0773	14.2687
28.9507	34.7229	15.0776	14.2692
28.9656	34.723	15.0777	14.2697
28.9805	34.723	15.0779	14.2701
28.9954	34.723	15.0781	14.2706
29.0103	34.723	15.0783	14.271
29.0252	34.7231	15.0785	14.2714
29.0401	34.7231	15.0787	14.2718
29.055	34.7231	15.0788	14.2722
29.0699	34.7231	15.079	14.2726
29.0848	34.7231	15.0792	14.2729
29.0997	34.7231	15.0793	14.2733
29.1146	34.7232	15.0795	14.2737
29.1295	34.7232	15.0797	14.274
29.1444	34.7232	15.0798	14.2744
29.1593	34.7232	15.08	14.2747
29.1742	34.7233	15.0801	14.275
29.1891	34.7233	15.0803	14.2753
29.204	34.7233	15.0804	14.2756
29.2189	34.7233	15.0806	14.2759
29.2338	34.7233	15.0807	14.2762
29.2487	34.7234	15.0809	14.2765
29.2636	34.7234	15.081	14.2768
29.2785	34.7234	15.0811	14.277
29.2934	34.7234	15.0813	14.2773
29.3083	34.7234	15.0814	14.2775
29.3232	34.7234	15.0816	14.2778
29.3381	34.7235	15.0817	14.278
29.353	34.7235	15.0818	14.2783
29.3679	34.7235	15.0819	14.2785
29.3828	34.7235	15.0821	14.2787
29.3977	34.7235	15.0822	14.279
29.4126	34.7236	15.0823	14.2792
29.4275	34.7236	15.0824	14.2794
29.4424	34.7236	15.0825	14.2796
29.4573	34.7236	15.0826	14.2798
29.4722	34.7236	15.0828	14.28
29.4871	34.7236	15.0829	14.2802
29.502	34.7237	15.083	14.2804
29.5169	34.7237	15.0831	14.2805
29.5318	34.7237	15.0832	14.2807
29.5467	34.7237	15.0833	14.2809
29.5616	34.7237	15.0834	14.2811
29.5765	34.7237	15.0835	14.2812
29.5914	34.7238	15.0836	14.2814
29.6063	34.7238	15.0837	14.2816
29.6212	34.7238	15.0838	14.2817
29.6361	34.7238	15.0838	14.2819
29.651	34.7238	15.0839	14.282
29.6659	34.7238	15.084	14.2822
29.6808	34.7238	15.0841	14.2823
29.6957	34.7239	15.0842	14.2825
29.7106	34.7239	15.0843	14.2826
29.7255	34.7239	15.0844	14.2827
29.7404	34.7239	15.0845	14.2829
29.7553	34.7239	15.0845	14.283
29.7702	34.7239	15.0846	14.2831
[truncated: 8,001 more rows]

## Sheet: Layer T 30mms 0-3mm
	483 K																503 K																523 K																543 K
Time (s)	T Layer 1 (K)	T Layer 2 (K)	T Layer 3 (K)	T Layer 4 (K)	T Layer 5 (K)	T Layer 6 (K)	T Layer 7 (K)	T Layer 8 (K)	T Layer 9 (K)	T Layer 10 (K)	T Layer 11 (K)	T Layer 12 (K)	T Layer 13 (K)	T Layer 14 (K)	T Layer 15 (K)	T Layer 16 (K)	T Layer 1 (K)	T Layer 2 (K)	T Layer 3 (K)	T Layer 4 (K)	T Layer 5 (K)	T Layer 6 (K)	T Layer 7 (K)	T Layer 8 (K)	T Layer 9 (K)	T Layer 10 (K)	T Layer 11 (K)	T Layer 12 (K)	T Layer 13 (K)	T Layer 14 (K)	T Layer 15 (K)	T Layer 16 (K)	T Layer 1 (K)	T Layer 2 (K)	T Layer 3 (K)	T Layer 4 (K)	T Layer 5 (K)	T Layer 6 (K)	T Layer 7 (K)	T Layer 8 (K)	T Layer 9 (K)	T Layer 10 (K)	T Layer 11 (K)	T Layer 12 (K)	T Layer 13 (K)	T Layer 14 (K)	T Layer 15 (K)	T Layer 16 (K)	T Layer 1 (K)
0	503.15																503.15																503.15																503.15
0.0149	495.628																495.628																495.628																495.628
0.0298	488.572																488.572																488.572																488.572
0.0447	481.955																481.955																481.955																481.955
0.0596	475.749																475.749																475.749																475.749
0.0745	469.928																469.928																469.928																469.928
0.0894	464.469																464.469																464.469																464.469
0.1043	459.349																459.349																459.349																459.349
0.1192	454.547																454.547																454.547																454.547
0.1341	450.043																450.043																450.043																450.043
0.149	445.818																445.818																445.818																445.818
0.1639	441.856																441.856																441.856																441.856
0.1788	438.141																438.141																438.141																438.141
0.1937	434.655																434.655																434.655																434.655
0.2086	431.387																431.387																431.387																431.387
0.2235	428.321																428.321																428.321																428.321
0.2384	425.446																425.446																425.446																425.446
0.2533	422.749																422.749																422.749																422.749
0.2682	420.22																420.22																420.22																420.22
0.2831	417.848																417.848																417.848																417.848
0.298	415.623																415.623																415.623																415.623
0.3129	413.536																413.536																413.536																413.536
0.3278	411.579																411.579																411.579																411.579
0.3427	409.744																409.744																409.744																409.744
0.3576	408.022																408.022																408.022																408.022
0.3725	406.407																406.407																406.407																406.407
0.3874	404.893																404.893																404.893																404.893
0.4023	403.473																403.473																403.473																403.473
0.4172	402.141																402.141																402.141																402.141
0.4321	400.891																400.891																400.891																400.891
0.447	399.719																399.719																399.719																399.719
0.4619	398.62																398.62																398.62																398.62
0.4768	397.59																397.59																397.59																397.59
0.4917	396.623																396.623																396.623																396.623
0.5066	395.716																395.716																395.716																395.716
0.5215	394.866																394.866																394.866																394.866
0.5364	394.068																394.068																394.068																394.068
0.5513	393.32																393.32																393.32																393.32
0.5662	392.619																392.619																392.619																392.619
0.5811	391.961																391.961																391.961																391.961
0.596	391.343																391.343																391.343																391.343
0.6109	390.765																390.765																390.765																390.765
0.6258	390.222																390.222																390.222																390.222
0.6407	389.712																389.712																389.712																389.712
0.6556	389.235																389.235																389.235																389.235
0.6705	388.787																388.787																388.787																388.787
0.6854	388.367																388.367																388.367																388.367
0.7003	387.973																387.973																387.973																387.973
0.7152	387.603																387.603																387.603																387.603
0.7301	387.257																387.257																387.257																387.257
0.745	386.932																386.932																386.932																386.932
0.7599	386.627																386.627																386.627																386.627
0.7748	386.341																386.341																386.341																386.341
0.7897	386.073																386.073																386.073																386.073
0.8046	385.821																385.821																385.821																385.821
0.8195	385.586																385.586																385.586																385.586
0.8344	385.364																385.364																385.364																385.364
0.8493	385.157																385.157																385.157																385.157
0.8642	384.962																384.962																384.962																384.962
0.8791	384.78																384.78																384.78																384.78
0.894	384.608																384.608																384.608																384.608
0.9089	384.448																384.448																384.448																384.448
0.9238	384.297																384.297																384.297																384.297
0.9387	384.156																384.156																384.156																384.156
0.9536	384.024																384.024																384.024																384.024
0.9685	383.899																383.899																383.899																383.899
0.9834	383.783																383.783																383.783																383.783
0.9983	383.674																383.674																383.674																383.674
1.0132	383.571																383.571																383.571																383.571
1.0281	383.475																383.475																383.475																383.475
1.043	383.385																383.385																383.385																383.385
1.0579	383.3																383.3																383.3																383.3
1.0728	383.221																383.221																383.221																383.221
1.0877	383.146																383.146																383.146																383.146
1.1026	383.077																383.077																383.077																383.077
1.1175	383.011																383.011																383.011																383.011
1.1324	382.95																382.95																382.95																382.95
1.1473	382.892																382.892																382.892																382.892
1.1622	382.838																382.838																382.838																382.838
1.1771	382.788																382.788																382.788																382.788
1.192	382.74																382.74																382.74																382.74
1.2069	382.696																382.696																382.696																382.696
1.2218	382.654																382.654																382.654																382.654
1.2367	382.615																382.615																382.615																382.615
1.2516	382.578																382.578																382.578																382.578
1.2665	382.544																382.544																382.544																382.544
1.2814	382.511																382.511																382.511																382.511
1.2963	382.481																382.481																382.481																382.481
1.3112	382.452																382.452																382.452																382.452
1.3261	382.426																382.426																382.426																382.426
1.341	382.401																382.401																382.401																382.401
1.3559	382.377																382.377																382.377																382.377
1.3708	382.355																382.355																382.355																382.355
1.3857	382.335																382.335																382.335																382.335
1.4006	382.315																382.315																382.315																382.315
1.4155	382.297																382.297																382.297																382.297
1.4304	382.28																382.28																382.28																382.28
1.4453	382.264																382.264																382.264																382.264
1.4602	382.249																382.249																382.249																382.249
1.4751	382.235																382.235																382.235																382.235
1.49	382.222																382.222																382.222																382.222
1.5049	382.21																382.21																382.21																382.21
1.5198	382.198																382.198																382.198																382.198
1.5347	382.187																382.187																382.187																382.187
1.5496	382.177																382.177																382.177																382.177
1.5645	382.167																382.167																382.167																382.167
1.5794	382.158																382.158																382.158																382.158
1.5943	382.15																382.15																382.15																382.15
1.6092	382.142																382.142																382.142																382.142
1.6241	382.135																382.135																382.135																382.135
1.639	382.128																382.128																382.128																382.128
1.6539	382.121																382.121																382.121																382.121
1.6688	382.115																382.115																382.115																382.115
1.6837	382.109																382.109																382.109																382.109
1.6986	382.104																382.104																382.104																382.104
1.7135	382.099																382.099																382.099																382.099
1.7284	382.094																382.094																382.094																382.094
1.7433	382.09																382.09																382.09																382.09
1.7582	382.086																382.086																382.086																382.086
1.7731	382.082																382.082																382.082																382.082
1.788	382.078																382.078																382.078																382.078
1.8029	382.075																382.075																382.075																382.075
1.8178	382.072																382.072																382.072																382.072
1.8327	382.069																382.069																382.069																382.069
1.8476	382.066																382.066																382.066																382.066
1.8625	382.063																382.063																382.063																382.063
1.8774	382.061																382.061																382.061																382.061
1.8923	382.058																382.058																382.058																382.058
1.9072	382.056																382.056																382.056																382.056
1.9221	382.054																382.054																382.054																382.054
1.937	382.052																382.052																382.052																382.052
1.9519	382.05																382.05																382.05																382.05
1.9668	382.049																382.049																382.049																382.049
1.9817	382.047																382.047																382.047																382.047
1.9966	382.046																382.046																382.046																382.046
2.0115	382.044																382.044																382.044																382.044
2.0264	382.043																382.043																382.043																382.043
2.0413	382.042																382.042																382.042																382.042
2.0562	382.04																382.04																382.04																382.04
2.0711	382.039																382.039																382.039																382.039
2.086	382.038																382.038																382.038																382.038
2.1009	382.037																382.037																382.037																382.037
2.1158	382.037																382.037																382.037																382.037
2.1307	382.036																382.036																382.036																382.036
2.1456	382.035																382.035																382.035																382.035
2.1605	382.034																382.034																382.034																382.034
2.1754	382.033																382.033																382.033																382.033
2.1903	382.033																382.033																382.033																382.033
2.2052	382.032																382.032																382.032																382.032
2.2201	382.032																382.032																382.032																382.032
2.235	382.031																382.031																382.031																382.031
2.2499	382.031																382.031																382.031																382.031
2.2648	382.03																382.03																382.03																382.03
2.2797	382.03																382.03																382.03																382.03
2.2946	382.029																382.029																382.029																382.029
2.3095	382.029																382.029																382.029																382.029
2.3244	382.029																382.029																382.029																382.029
2.3393	382.028																382.028																382.028																382.028
2.3542	382.028																382.028																382.028																382.028
2.3691	382.028																382.028																382.028																382.028
2.384	382.027																382.027																382.027																382.027
2.3989	382.027																382.027																382.027																382.027
2.4138	382.027																382.027																382.027																382.027
2.4287	382.027																382.027																382.027																382.027
2.4436	382.026																382.026																382.026																382.026
2.4585	382.026																382.026																382.026																382.026
2.4734	382.026																382.026																382.026																382.026
2.4883	382.026																382.026																382.026																382.026
2.5032	382.026																382.026																382.026																382.026
2.5181	382.025																382.025																382.025																382.025
2.533	382.025																382.025																382.025																382.025
2.5479	382.025																382.025																382.025																382.025
2.5628	382.025																382.025																382.025																382.025
2.5777	382.025																382.025																382.025																382.025
2.5926	382.025																382.025																382.025																382.025
2.6075	382.025																382.025																382.025																382.025
2.6224	382.025																382.025																382.025																382.025
2.6373	382.024																382.024																382.024																382.024
2.6522	382.024																382.024																382.024																382.024
2.6671	382.024																382.024																382.024																382.024
2.682	382.024																382.024																382.024																382.024
2.6969	382.024																382.024																382.024																382.024
2.7118	382.024																382.024																382.024																382.024
2.7267	382.024																382.024																382.024																382.024
2.7416	382.024																382.024																382.024																382.024
2.7565	382.024																382.024																382.024																382.024
2.7714	382.024																382.024																382.024																382.024
2.7863	382.024																382.024																382.024																382.024
2.8012	382.024																382.024																382.024																382.024
2.8161	382.024																382.024																382.024																382.024
2.831	382.024																382.024																382.024																382.024
2.8459	382.024																382.024																382.024																382.024
2.8608	382.024																382.024																382.024																382.024
2.8757	382.024																382.024																382.024																382.024
2.8906	382.024																382.024																382.024																382.024
2.9055	382.024																382.024																382.024																382.024
2.9204	382.023																382.023																382.023																382.023
2.9353	382.023																382.023																382.023																382.023
2.9502	382.023																382.023																382.023																382.023
2.9651	382.023																382.023																382.023																382.023
2.98	382.023																382.023																382.023																382.023
2.9949	382.023																382.023																382.023																382.023
3.0098	382.023																382.023																382.023																382.023
3.0247	382.023																382.023																382.023																382.023
3.0396	382.023																382.023																382.023																382.023
3.0545	382.023																382.023																382.023																382.023
3.0694	382.023																382.023																382.023																382.023
3.0843	382.023																382.023																382.023																382.023
3.0992	382.023																382.023																382.023																382.023
3.1141	382.023																382.023																382.023																382.023
3.129	382.023																382.023																382.023																382.023
3.1439	382.023																382.023																382.023																382.023
3.1588	382.023																382.023																382.023																382.023
3.1737	382.023																382.023																382.023																382.023
3.1886	382.023																382.023																382.023																382.023
3.2035	382.023																382.023																382.023																382.023
3.2184	382.023																382.023																382.023																382.023
3.2333	382.023																382.023																382.023																382.023
3.2482	382.023																382.023																382.023																382.023
3.2631	382.023																382.023																382.023																382.023
3.278	382.023																382.023																382.023																382.023
3.2929	382.023																382.023																382.023																382.023
3.3078	382.023																382.023																382.023																382.023
3.3227	382.023																382.023																382.023																382.023
3.3376	382.023																382.023																382.023																382.023
3.3525	382.023																382.023																382.023																382.023
3.3674	382.023																382.023																382.023																382.023
3.3823	382.023																382.023																382.023																382.023
3.3972	382.023																382.023																382.023																382.023
3.4121	382.023																382.023																382.023																382.023
3.427	382.023																382.023																382.023																382.023
3.4419	382.023																382.023																382.023																382.023
3.4568	382.023																382.023																382.023																382.023
3.4717	382.023																382.023																382.023																382.023
3.4866	382.023																382.023																382.023																382.023
3.5015	382.023																382.023																382.023																382.023
3.5164	382.023																382.023																382.023																382.023
3.5313	382.023																382.023																382.023																382.023
3.5462	382.023																382.023																382.023																382.023
3.5611	382.023																382.023																382.023																382.023
3.576	382.023																382.023																382.023																382.023
3.5909	382.023																382.023																382.023																382.023
3.6058	382.023																382.023																382.023																382.023
3.6207	382.023																382.023																382.023																382.023
3.6356	382.023																382.023																382.023																382.023
3.6505	382.023																382.023																382.023																382.023
3.6654	382.023																382.023																382.023																382.023
3.6803	382.023																382.023																382.023																382.023
3.6952	382.023																382.023																382.023																382.023
3.7101	382.023																382.023																382.023																382.023
3.725	382.023																382.023																382.023																382.023
3.7399	382.023																382.023																382.023																382.023
3.7548	382.023																382.023																382.023																382.023
3.7697	382.023																382.023																382.023																382.023
3.7846	382.023																382.023																382.023																382.023
3.7995	382.023																382.023																382.023																382.023
3.8144	382.023																382.023																382.023																382.023
3.8293	382.023																382.023																382.023																382.023
3.8442	382.023																382.023																382.023																382.023
3.8591	382.023																382.023																382.023																382.023
3.874	382.023																382.023																382.023																382.023
3.8889	382.023																382.023																382.023																382.023
3.9038	382.023																382.023																382.023																382.023
3.9187	382.023																382.023																382.023																382.023
3.9336	382.023																382.023																382.023																382.023
3.9485	382.023																382.023																382.023																382.023
3.9634	382.023																382.023																382.023																382.023
3.9783	382.023																382.023																382.023																382.023
3.9932	382.023																382.023																382.023																382.023
4.0081	382.023																382.023																382.023																382.023
4.023	382.023																382.023																382.023																382.023
4.0379	382.023																382.023																382.023																382.023
4.0528	382.023																382.023																382.023																382.023
4.0677	382.023																382.023																382.023																382.023
4.0826	382.023																382.023																382.023																382.023
4.0975	382.023																382.023																382.023																382.023
4.1124	382.023																382.023																382.023																382.023
4.1273	382.023																382.023																382.023																382.023
4.1422	382.023																382.023																382.023																382.023
4.1571	382.023																382.023																382.023																382.023
4.172	382.023																382.023																382.023																382.023
4.1869	382.023																382.023																382.023																382.023
4.2018	382.023																382.023																382.023																382.023
4.2167	382.023																382.023																382.023																382.023
4.2316	382.023																382.023																382.023																382.023
4.2465	382.023																382.023																382.023																382.023
4.2614	382.023																382.023																382.023																382.023
4.2763	382.023																382.023																382.023																382.023
4.2912	382.023																382.023																382.023																382.023
4.3061	382.023																382.023																382.023																382.023
4.321	382.023																382.023																382.023																382.023
4.3359	382.023																382.023																382.023																382.023
4.3508	382.023																382.023																382.023																382.023
4.3657	382.023																382.023																382.023																382.023
4.3806	382.023																382.023																382.023																382.023
4.3955	382.023																382.023																382.023																382.023
4.4104	382.023																382.023																382.023																382.023
4.4253	382.023																382.023																382.023																382.023
4.4402	382.023																382.023																382.023																382.023
4.4551	382.023																382.023																382.023																382.023
4.47	382.023																382.023																382.023																382.023
4.4849	382.023																382.023																382.023																382.023
4.4998	382.023																382.023																382.023																382.023
4.5147	382.023																382.023																382.023																382.023
4.5296	382.023																382.023																382.023																382.023
4.5445	382.023																382.023																382.023																382.023
4.5594	382.023																382.023																382.023																382.023
4.5743	382.023																382.023																382.023																382.023
4.5892	382.023																382.023																382.023																382.023
4.6041	382.023																382.023																382.023																382.023
4.619	382.023																382.023																382.023																382.023
4.6339	382.023																382.023																382.023																382.023
4.6488	382.023																382.023																382.023																382.023
4.6637	382.023																382.023																382.023																382.023
4.6786	382.023																382.023																382.023																382.023
4.6935	382.023																382.023																382.023																382.023
4.7084	382.023																382.023																382.023																382.023
4.7233	382.023																382.023																382.023																382.023
4.7382	382.023																382.023																382.023																382.023
4.7531	382.023																382.023																382.023																382.023
4.768	382.023																382.023																382.023																382.023
4.7829	382.023																382.023																382.023																382.023
4.7978	382.023																382.023																382.023																382.023
4.8127	382.023																382.023																382.023																382.023
4.8276	382.023																382.023																382.023																382.023
4.8425	382.023																382.023																382.023																382.023
4.8574	382.023																382.023																382.023																382.023
4.8723	382.023																382.023																382.023																382.023
4.8872	382.023																382.023																382.023																382.023
4.9021	382.023																382.023																382.023																382.023
4.917	382.023																382.023																382.023																382.023
4.9319	382.023																382.023																382.023																382.023
4.9468	382.023																382.023																382.023																382.023
4.9617	382.023																382.023																382.023																382.023
4.9766	382.023																382.023																382.023																382.023
4.9915	382.023																382.023																382.023																382.023
5.0064	382.023																382.023																382.023																382.023
5.0213	382.023																382.023																382.023																382.023
5.0362	382.023																382.023																382.023																382.023
5.0511	382.023																382.023																382.023																382.023
5.066	382.023																382.023																382.023																382.023
5.0809	382.023																382.023																382.023																382.023
5.0958	382.023																382.023																382.023																382.023
5.1107	382.023																382.023																382.023																382.023
5.1256	382.023																382.023																382.023																382.023
5.1405	382.023																382.023																382.023																382.023
5.1554	382.023																382.023																382.023																382.023
5.1703	382.023																382.023																382.023																382.023
5.1852	382.023																382.023																382.023																382.023
5.2001	382.023																382.023																382.023																382.023
5.215	382.023																382.023																382.023																382.023
5.2299	382.023																382.023																382.023																382.023
5.2448	382.023																382.023																382.023																382.023
5.2597	382.023																382.023																382.023																382.023
5.2746	382.023																382.023																382.023																382.023
5.2895	382.023																382.023																382.023																382.023
5.3044	382.023																382.023																382.023																382.023
5.3193	382.023																382.023																382.023																382.023
5.3342	382.023																382.023																382.023																382.023
5.3491	382.023																382.023																382.023																382.023
5.364	382.023																382.023																382.023																382.023
5.3789	382.023																382.023																382.023																382.023
5.3938	382.023																382.023																382.023																382.023
5.4087	382.023																382.023																382.023																382.023
5.4236	382.023																382.023																382.023																382.023
5.4385	382.023																382.023																382.023																382.023
5.4534	382.023																382.023																382.023																382.023
5.4683	382.023																382.023																382.023																382.023
5.4832	382.023																382.023																382.023																382.023
5.4981	382.023																382.023																382.023																382.023
5.513	382.023																382.023																382.023																382.023
5.5279	382.023																382.023																382.023																382.023
5.5428	382.023																382.023																382.023																382.023
5.5577	382.023																382.023																382.023																382.023
5.5726	382.023																382.023																382.023																382.023
5.5875	382.023																382.023																382.023																382.023
5.6024	382.023																382.023																382.023																382.023
5.6173	382.023																382.023																382.023																382.023
5.6322	382.023																382.023																382.023																382.023
5.6471	382.023																382.023																382.023																382.023
5.662	382.023																382.023																382.023																382.023
5.6769	382.023																382.023																382.023																382.023
5.6918	382.023																382.023																382.023																382.023
5.7067	382.023																382.023																382.023																382.023
5.7216	382.023																382.023																382.023																382.023
5.7365	382.023																382.023																382.023																382.023
5.7514	382.023																382.023																382.023																382.023
5.7663	382.023																382.023																382.023																382.023
5.7812	382.023																382.023																382.023																382.023
5.7961	382.023																382.023																382.023																382.023
5.811	382.023																382.023																382.023																382.023
5.8259	382.023																382.023																382.023																382.023
5.8408	382.023																382.023																382.023																382.023
5.8557	382.023																382.023																382.023																382.023
5.8706	382.023																382.023																382.023																382.023
5.8855	382.023																382.023																382.023																382.023
5.9004	382.023																382.023																382.023																382.023
5.9153	382.023																382.023																382.023																382.023
5.9302	382.023																382.023																382.023																382.023
5.9451	382.023																382.023																382.023																382.023
5.96	382.023																382.023																382.023																382.023
5.9749	382.023																382.023																382.023																382.023
5.9898	382.023																382.023																382.023																382.023
6.0047	382.023																382.023																382.023																382.023
6.0196	382.023																382.023																382.023																382.023
6.0345	382.023																382.023																382.023																382.023
6.0494	382.023																382.023																382.023																382.023
6.0643	382.023																382.023																382.023																382.023
6.0792	382.023																382.023																382.023																382.023
6.0941	382.023																382.023																382.023																382.023
6.109	382.023																382.023																382.023																382.023
6.1239	382.023																382.023																382.023																382.023
6.1388	382.023																382.023																382.023																382.023
6.1537	382.023																382.023																382.023																382.023
6.1686	382.023																382.023																382.023																382.023
6.1835	382.023																382.023																382.023																382.023
6.1984	382.023																382.023																382.023																382.023
6.2133	382.023																382.023																382.023																382.023
6.2282	382.023																382.023																382.023																382.023
6.2431	382.023																382.023																382.023																382.023
6.258	382.023																382.023																382.023																382.023
6.2729	382.023																382.023																382.023																382.023
6.2878	382.023																382.023																382.023																382.023
6.3027	382.023																382.023																382.023																382.023
6.3176	382.023																382.023																382.023																382.023
6.3325	382.023																382.023																382.023																382.023
6.3474	382.023																382.023																382.023																382.023
6.3623	382.023																382.023																382.023																382.023
6.3772	382.023																382.023																382.023																382.023
6.3921	382.023																382.023																382.023																382.023
6.407	382.023																382.023																382.023																382.023
6.4219	382.023																382.023																382.023																382.023
6.4368	382.023																382.023																382.023																382.023
6.4517	382.023																382.023																382.023																382.023
6.4666	382.023																382.023																382.023																382.023
6.4815	382.023																382.023																382.023																382.023
6.4964	382.023																382.023																382.023																382.023
6.5113	382.023																382.023																382.023																382.023
6.5262	382.023																382.023																382.023																382.023
6.5411	382.023																382.023																382.023																382.023
6.556	382.023																382.023																382.023																382.023
6.5709	382.023																382.023																382.023																382.023
6.5858	382.023																382.023																382.023																382.023
6.6007	382.023																382.023																382.023																382.023
6.6156	382.023																382.023																382.023																382.023
6.6305	382.023																382.023																382.023																382.023
6.6454	382.023																382.023																382.023																382.023
6.6603	382.023																382.023																382.023																382.023
6.6752	382.023																382.023																382.023																382.023
6.6901	382.023																382.023																382.023																382.023
6.705	382.023																382.023																382.023																382.023
6.7199	382.023																382.023																382.023																382.023
6.7348	382.023																382.023																382.023																382.023
6.7497	382.023																382.023																382.023																382.023
6.7646	382.023																382.023																382.023																382.023
6.7795	382.023																382.023																382.023																382.023
6.7944	382.023																382.023																382.023																382.023
6.8093	382.023																382.023																382.023																382.023
6.8242	382.023																382.023																382.023																382.023
6.8391	382.023																382.023																382.023																382.023
6.854	382.023																382.023																382.023																382.023
6.8689	382.023																382.023																382.023																382.023
6.8838	382.023																382.023																382.023																382.023
6.8987	382.023																382.023																382.023																382.023
6.9136	382.023																382.023																382.023																382.023
6.9285	382.023																382.023																382.023																382.023
6.9434	382.023																382.023																382.023																382.023
6.9583	382.023																382.023																382.023																382.023
6.9732	382.023																382.023																382.023																382.023
6.9881	382.023																382.023																382.023																382.023
7.003	382.023																382.023																382.023																382.023
7.0179	382.023																382.023																382.023																382.023
7.0328	382.023																382.023																382.023																382.023
7.0477	382.023																382.023																382.023																382.023
7.0626	382.023																382.023																382.023																382.023
7.0775	382.023																382.023																382.023																382.023
7.0924	382.023																382.023																382.023																382.023
7.1073	382.023																382.023																382.023																382.023
7.1222	382.023																382.023																382.023																382.023
7.1371	382.023																382.023																382.023																382.023
7.152	382.023																382.023																382.023																382.023
7.1669	382.023																382.023																382.023																382.023
7.1818	382.023																382.023																382.023																382.023
7.1967	382.023																382.023																382.023																382.023
7.2116	382.023																382.023																382.023																382.023
7.2265	382.023																382.023																382.023																382.023
7.2414	382.023																382.023																382.023																382.023
7.2563	382.023																382.023																382.023																382.023
7.2712	382.023																382.023																382.023																382.023
7.2861	382.023																382.023																382.023																382.023
7.301	382.023																382.023																382.023																382.023
7.3159	382.023																382.023																382.023																382.023
7.3308	382.023																382.023																382.023																382.023
7.3457	382.023																382.023																382.023																382.023
7.3606	382.023																382.023																382.023																382.023
7.3755	382.023																382.023																382.023																382.023
7.3904	382.023																382.023																382.023																382.023
7.4053	382.023																382.023																382.023																382.023
7.4202	382.023																382.023																382.023																382.023
7.4351	382.023																382.023																382.023																382.023
7.45	382.023																382.023																382.023																382.023
7.4649	382.023																382.023																382.023																382.023
7.4798	382.023																382.023																382.023																382.023
7.4947	382.023																382.023																382.023																382.023
7.5096	382.023																382.023																382.023																382.023
7.5245	382.023																382.023																382.023																382.023
7.5394	382.023																382.023																382.023																382.023
7.5543	382.023																382.023																382.023																382.023
7.5692	382.023																382.023																382.023																382.023
7.5841	382.023																382.023																382.023																382.023
7.599	382.023																382.023																382.023																382.023
7.6139	382.023																382.023																382.023																382.023
7.6288	382.023																382.023																382.023																382.023
7.6437	382.023																382.023																382.023																382.023
7.6586	382.023																382.023																382.023																382.023
7.6735	382.023																382.023																382.023																382.023
7.6884	382.023																382.023																382.023																382.023
7.7033	382.023																382.023																382.023																382.023
7.7182	382.023																382.023																382.023																382.023
7.7331	382.023																382.023																382.023																382.023
7.748	382.023																382.023																382.023																382.023
7.7629	382.023																382.023																382.023																382.023
7.7778	382.023																382.023																382.023																382.023
7.7927	382.023																382.023																382.023																382.023
7.8076	382.023																382.023																382.023																382.023
7.8225	382.023																382.023																382.023																382.023
7.8374	382.023																382.023																382.023																382.023
7.8523	382.023																382.023																382.023																382.023
7.8672	382.023																382.023																382.023																382.023
7.8821	382.023																382.023																382.023																382.023
7.897	382.023																382.023																382.023																382.023
7.9119	382.023																382.023																382.023																382.023
7.9268	382.023																382.023																382.023																382.023
7.9417	382.023																382.023																382.023																382.023
7.9566	382.023																382.023																382.023																382.023
7.9715	382.023																382.023																382.023																382.023
7.9864	382.023																382.023																382.023																382.023
8.0013	382.023																382.023																382.023																382.023
8.0162	382.023																382.023																382.023																382.023
8.0311	382.023																382.023																382.023																382.023
8.046	382.023																382.023																382.023																382.023
8.0609	382.023																382.023																382.023																382.023
8.0758	382.023																382.023																382.023																382.023
8.0907	382.023																382.023																382.023																382.023
8.1056	382.023																382.023																382.023																382.023
8.1205	382.023																382.023																382.023																382.023
8.1354	382.023																382.023																382.023																382.023
8.1503	382.023																382.023																382.023																382.023
8.1652	382.023																382.023																382.023																382.023
8.1801	382.023																382.023																382.023																382.023
8.195	382.023																382.023																382.023																382.023
8.2099	382.023																382.023																382.023																382.023
8.2248	382.023																382.023																382.023																382.023
8.2397	382.023																382.023																382.023																382.023
8.2546	382.023																382.023																382.023																382.023
8.2695	382.023																382.023																382.023																382.023
8.2844	382.023																382.023																382.023																382.023
8.2993	382.023																382.023																382.023																382.023
8.3142	382.023																382.023																382.023																382.023
8.3291	382.023																382.023																382.023																382.023
8.344	382.023																382.023																382.023																382.023
8.3589	382.023																382.023																382.023																382.023
8.3738	382.023																382.023																382.023																382.023
8.3887	382.023																382.023																382.023																382.023
8.4036	382.023																382.023																382.023																382.023
8.4185	382.023																382.023																382.023																382.023
8.4334	382.023																382.023																382.023																382.023
8.4483	382.023																382.023																382.023																382.023
8.4632	382.023																382.023																382.023																382.023
8.4781	382.023																382.023																382.023																382.023
8.493	382.023																382.023																382.023																382.023
8.5079	382.023																382.023																382.023																382.023
8.5228	382.023																382.023																382.023																382.023
8.5377	382.023																382.023																382.023																382.023
8.5526	382.023																382.023																382.023																382.023
8.5675	382.023																382.023																382.023																382.023
8.5824	382.023																382.023																382.023																382.023
8.5973	382.023																382.023																382.023																382.023
8.6122	382.023																382.023																382.023																382.023
8.6271	382.023																382.023																382.023																382.023
8.642	382.023																382.023																382.023																382.023
8.6569	382.023																382.023																382.023																382.023
8.6718	382.023																382.023																382.023																382.023
8.6867	382.023																382.023																382.023																382.023
8.7016	382.023																382.023																382.023																382.023
8.7165	382.023																382.023																382.023																382.023
8.7314	382.023																382.023																382.023																382.023
8.7463	382.023																382.023																382.023																382.023
8.7612	382.023																382.023																382.023																382.023
8.7761	382.023																382.023																382.023																382.023
8.791	382.023																382.023																382.023																382.023
8.8059	382.023																382.023																382.023																382.023
8.8208	382.023																382.023																382.023																382.023
8.8357	382.023																382.023																382.023																382.023
8.8506	382.023																382.023																382.023																382.023
8.8655	382.023																382.023																382.023																382.023
8.8804	382.023																382.023																382.023																382.023
8.8953	382.023																382.023																382.023																382.023
8.9102	382.023																382.023																382.023																382.023
8.9251	382.023																382.023																382.023																382.023
8.94	382.023																382.023																382.023																382.023
8.9549	382.023																382.023																382.023																382.023
8.9698	382.023																382.023																382.023																382.023
8.9847	382.023																382.023																382.023																382.023
8.9996	382.132	483.091															382.153	503.08															382.174	523.069															382.195
9.0145	385.19	481.379															385.808	501.044															386.427	520.708															387.046
9.0294	387.919	479.741															389.071	499.095															390.223	518.449															391.375
9.0443	390.352	478.171															391.979	497.227															393.607	516.284															395.235
9.0592	392.516	476.662															394.568	495.433															396.619	514.204															398.67
9.0741	394.439	475.211															396.867	493.707															399.295	512.204															401.723
9.089	396.144	473.812															398.906	492.044															401.668	510.276															404.43
9.1039	397.652	472.461															400.71	490.438															403.768	508.415															406.826
9.1188	398.983	471.154															402.302	488.885															405.622	506.616															408.941
9.1337	400.154	469.889															403.704	487.382															407.253	504.874															410.803
9.1486	401.18	468.662															404.932	485.924															408.684	503.185															412.436
9.1635	402.077	467.471															406.006	484.508															409.935	501.545															413.864
9.1784	402.857	466.312															406.94	483.131															411.023	499.95															415.106
9.1933	403.531	465.184															407.747	481.79															411.964	498.397															416.181
9.2082	404.11	464.084															408.442	480.484															412.774	496.883															417.106
9.2231	404.603	463.01															409.034	479.209															413.464	495.407															417.895
9.238	405.02	461.962															409.534	477.963															414.048	493.965															418.562
9.2529	405.367	460.937															409.951	476.746															414.535	492.554															419.119
9.2678	405.652	459.934															410.294	475.554															414.936	491.175															419.578
9.2827	405.881	458.951															410.57	474.387															415.259	489.823															419.948
9.2976	406.06	457.988															410.786	473.243															415.512	488.499															420.238
9.3125	406.194	457.043															410.948	472.121															415.703	487.199															420.457
9.3274	406.287	456.115															411.062	471.019															415.837	485.924															420.612
9.3423	406.344	455.204															411.132	469.938															415.921	484.671															420.709
9.3572	406.368	454.308															411.164	468.874															415.959	483.441															420.755
9.3721	406.364	453.428															411.161	467.829															415.958	482.23															420.755
9.387	406.333	452.562															411.127	466.801															415.92	481.039															420.713
9.4019	406.279	451.709															411.065	465.788															415.85	479.868															420.635
9.4168	406.205	450.869															410.978	464.792															415.751	478.714															420.524
9.4317	406.112	450.042															410.869	463.81															415.626	477.577															420.384
9.4466	406.003	449.227															410.741	462.842															415.479	476.457															420.217
9.4615	405.879	448.424															410.595	461.888															415.312	475.353															420.028
9.4764	405.742	447.632															410.434	460.948															415.126	474.264															419.818
9.4913	405.594	446.85															410.26	460.021															414.925	473.191															419.59
9.5062	405.436	446.079															410.073	459.106															414.71	472.132															419.347
9.5211	405.27	445.319															409.876	458.203															414.483	471.086															419.089
9.536	405.095	444.568															409.67	457.311															414.244	470.055															418.819
9.5509	404.914	443.827															409.456	456.431															413.997	469.036															418.538
9.5658	404.727	443.095															409.234	455.563															413.742	468.031															418.249
9.5807	404.536	442.372															409.007	454.705															413.479	467.038															417.951
9.5956	404.339	441.658															408.775	453.857															413.211	466.057															417.646
9.6105	404.14	440.953															408.539	453.02															412.937	465.088															417.336
9.6254	403.937	440.256															408.298	452.193															412.66	464.131															417.021
9.6403	403.732	439.567															408.055	451.376															412.379	463.185															416.702
9.6552	403.524	438.887															407.81	450.568															412.095	462.25															416.38
9.6701	403.316	438.215															407.562	449.77															411.808	461.326															416.055
9.685	403.106	437.55															407.313	448.981															411.52	460.413															415.728
9.6999	402.895	436.893															407.063	448.202															411.231	459.511															415.399
9.7148	402.683	436.243															406.812	447.431															410.941	458.618															415.07
9.7297	402.472	435.601															406.561	446.669															410.651	457.736															414.74
9.7446	402.26	434.967															406.31	445.915															410.36	456.864															414.41
9.7595	402.048	434.339															406.059	445.17															410.07	456.002															414.081
9.7744	401.837	433.718															405.809	444.434															409.78	455.15															413.752
9.7893	401.626	433.104															405.559	443.705															409.491	454.306															413.423
9.8042	401.416	432.498															405.31	442.985															409.203	453.473															413.096
9.8191	401.207	431.897															405.062	442.273															408.916	452.648															412.77
9.834	400.999	431.304															404.815	441.568															408.63	451.833															412.446
9.8489	400.792	430.717															404.569	440.872															408.346	451.027															412.123
9.8638	400.587	430.136															404.325	440.183															408.064	450.229															411.802
9.8787	400.382	429.562															404.082	439.501															407.783	449.44															411.483
9.8936	400.179	428.994															403.841	438.827															407.504	448.66															411.167
9.9085	399.977	428.432															403.602	438.16															407.227	447.888															410.852
9.9234	399.777	427.877															403.364	437.501															406.952	447.125															410.54
9.9383	399.578	427.327															403.129	436.849															406.679	446.37															410.23
9.9532	399.381	426.783															402.895	436.203															406.408	445.623															409.922
9.9681	399.185	426.245															402.662	435.565															406.14	444.885															409.617
9.983	398.991	425.714															402.432	434.934															405.873	444.154															409.314
9.9979	398.799	425.187															402.204	434.309															405.609	443.431															409.014
10.0128	398.608	424.667															401.978	433.691															405.347	442.716															408.717
10.0277	398.419	424.152															401.754	433.08															405.088	442.009															408.422
10.0426	398.232	423.642															401.531	432.476															404.831	441.309															408.13
10.0575	398.047	423.138															401.311	431.877															404.576	440.617															407.841
10.0724	397.863	422.64															401.093	431.286															404.324	439.932															407.554
10.0873	397.681	422.147															400.877	430.7															404.073	439.254															407.27
10.1022	397.5	421.659															400.663	430.121															403.826	438.584															406.989
10.1171	397.322	421.176															400.451	429.549															403.581	437.921															406.71
10.132	397.145	420.699															400.241	428.982															403.338	437.265															406.434
10.1469	396.97	420.226															400.034	428.421															403.097	436.616															406.161
10.1618	396.796	419.759															399.828	427.867															402.859	435.974															405.89
10.1767	396.625	419.296															399.624	427.318															402.623	435.339															405.623
10.1916	396.455	418.839															399.422	426.775															402.39	434.711															405.357
10.2065	396.287	418.387															399.223	426.238															402.159	434.089															405.095
10.2214	396.12	417.939															399.025	425.707															401.93	433.475															404.835
10.2363	395.955	417.496															398.83	425.181															401.704	432.866															404.578
10.2512	395.792	417.058															398.636	424.661															401.48	432.264															404.323
10.2661	395.631	416.624															398.444	424.147															401.258	431.669															404.071
10.281	395.471	416.195															398.255	423.638															401.038	431.08															403.822
10.2959	395.313	415.771															398.067	423.134															400.821	430.497															403.575
10.3108	395.156	415.351															397.881	422.636															400.606	429.92															403.331
10.3257	395.001	414.936															397.697	422.143															400.393	429.35															403.089
10.3406	394.848	414.525															397.515	421.655															400.183	428.786															402.85
10.3555	394.696	414.119															397.335	421.173															399.974	428.227															402.613
10.3704	394.546	413.717															397.157	420.696															399.768	427.675															402.379
10.3853	394.398	413.319															396.981	420.224															399.564	427.128															402.147
10.4002	394.251	412.925															396.806	419.757															399.362	426.588															401.918
10.4151	394.105	412.536															396.634	419.294															399.162	426.053															401.691
10.43	393.961	412.151															396.463	418.837															398.965	425.524															401.467
10.4449	393.819	411.769															396.294	418.385															398.769	425															401.244
10.4598	393.678	411.392															396.127	417.937															398.576	424.482															401.024
10.4747	393.538	411.019															395.961	417.494															398.384	423.97															400.807
10.4896	393.401	410.65															395.798	417.056															398.195	423.463															400.592
10.5045	393.264	410.285															395.636	416.623															398.007	422.961															400.379
10.5194	393.129	409.924															395.475	416.194															397.822	422.465															400.168
10.5343	392.995	409.566															395.317	415.77															397.638	421.974															399.959
10.5492	392.863	409.213															395.16	415.35															397.456	421.488															399.753
10.5641	392.732	408.863															395.005	414.935															397.277	421.008															399.549
10.579	392.603	408.517															394.851	414.524															397.099	420.532															399.347
10.5939	392.475	408.174															394.699	414.118															396.923	420.062															399.147
10.6088	392.348	407.835															394.549	413.716															396.749	419.596															398.949
10.6237	392.223	407.5															394.4	413.318															396.577	419.136															398.754
10.6386	392.099	407.169															394.253	412.925															396.406	418.68															398.56
10.6535	391.976	406.84															394.107	412.535															396.238	418.23															398.369
10.6684	391.855	406.516															393.963	412.15															396.071	417.784															398.179
10.6833	391.734	406.195															393.82	411.769															395.906	417.343															397.992
10.6982	391.616	405.877															393.679	411.392															395.743	416.906															397.806
10.7131	391.498	405.563															393.54	411.019															395.581	416.475															397.623
10.728	391.382	405.252															393.402	410.65															395.421	416.048															397.441
10.7429	391.267	404.944															393.265	410.284															395.263	415.625															397.262
10.7578	391.153	404.64															393.13	409.923															395.107	415.207															397.084
10.7727	391.04	404.338															392.996	409.566															394.952	414.793															396.908
10.7876	390.928	404.041															392.864	409.212															394.799	414.384															396.734
10.8025	390.818	403.746															392.733	408.862															394.648	413.979															396.562
10.8174	390.709	403.454															392.603	408.516															394.498	413.578															396.392
10.8323	390.601	403.166															392.475	408.174															394.349	413.182															396.223
10.8472	390.494	402.88															392.348	407.835															394.203	412.79															396.057
10.8621	390.389	402.598															392.223	407.5															394.057	412.402															395.892
10.877	390.284	402.318															392.099	407.168															393.914	412.018															395.729
10.8919	390.181	402.042															391.976	406.84															393.772	411.638															395.567
10.9068	390.078	401.768															391.855	406.516															393.631	411.263															395.408
10.9217	389.977	401.498															391.735	406.194															393.492	410.891															395.25
10.9366	389.877	401.23															391.616	405.877															393.355	410.523															395.093
10.9515	389.778	400.965															391.498	405.562															393.218	410.16															394.939
10.9664	389.68	400.703															391.382	405.251															393.084	409.8															394.786
10.9813	389.583	400.444															391.267	404.944															392.95	409.444															394.634
10.9962	389.487	400.187															391.153	404.639															392.819	409.091															394.485
11.0111	389.392	399.934															391.04	404.338															392.688	408.743															394.336
11.026	389.298	399.683															390.929	404.04															392.559	408.398															394.19
11.0409	389.205	399.434															390.818	403.745															392.432	408.057															394.045
11.0558	389.113	399.189															390.709	403.454															392.305	407.719															393.901
11.0707	389.022	398.945															390.601	403.165															392.18	407.385															393.759
11.0856	388.932	398.705															390.494	402.88															392.057	407.055															393.619
11.1005	388.843	398.467															390.389	402.597															391.934	406.728															393.48
11.1154	388.755	398.231															390.284	402.318															391.813	406.405															393.343
11.1303	388.668	397.999															390.181	402.042															391.694	406.085															393.207
11.1452	388.581	397.768															390.078	401.768															391.575	405.768															393.072
11.1601	388.496	397.54															389.977	401.498															391.458	405.455															392.939
11.175	388.412	397.315															389.877	401.23															391.342	405.145															392.807
11.1899	388.328	397.091															389.778	400.965															391.227	404.839															392.677
11.2048	388.246	396.871															389.68	400.703															391.114	404.535															392.548
11.2197	388.164	396.652															389.583	400.444															391.002	404.235															392.42
11.2346	388.083	396.436															389.487	400.187															390.89	403.938															392.294
11.2495	388.003	396.222															389.392	399.933															390.781	403.645															392.169
11.2644	387.924	396.011															389.298	399.682															390.672	403.354															392.046
11.2793	387.846	395.801															389.205	399.434															390.564	403.067															391.924
11.2942	387.768	395.594															389.113	399.188															390.458	402.782															391.803
11.3091	387.691	395.39															389.022	398.945															390.353	402.501															391.683
11.324	387.616	395.187															388.932	398.705															390.248	402.223															391.565
11.3389	387.54	394.986															388.843	398.467															390.145	401.947															391.448
11.3538	387.466	394.788															388.755	398.231															390.043	401.675															391.332
11.3687	387.393	394.592															388.668	397.998															389.942	401.405															391.217
11.3836	387.32	394.398															388.581	397.768															389.843	401.138															391.104
11.3985	387.248	394.205															388.496	397.54															389.744	400.874															390.992
11.4134	387.177	394.015															388.412	397.314															389.646	400.613															390.881
11.4283	387.107	393.827															388.328	397.091															389.55	400.355															390.771
11.4432	387.037	393.641															388.246	396.87															389.454	400.1															390.662
11.4581	386.968	393.457															388.164	396.652															389.359	399.847															390.555
11.473	386.9	393.275															388.083	396.436															389.266	399.597															390.448
11.4879	386.833	393.095															388.003	396.222															389.173	399.349															390.343
11.5028	386.766	392.917															387.924	396.011															389.081	399.104															390.239
11.5177	386.7	392.74															387.845	395.801															388.991	398.862															390.136
11.5326	386.635	392.566															387.768	395.594															388.901	398.622															390.034
11.5475	386.57	392.393															387.691	395.389															388.812	398.385															389.934
11.5624	386.506	392.223															387.615	395.187															388.725	398.151															389.834
11.5773	386.443	392.054															387.54	394.986															388.638	397.919															389.735
11.5922	386.38	391.886															387.466	394.788															388.552	397.689															389.638
11.6071	386.319	391.721															387.393	394.592															388.467	397.462															389.541
11.622	386.257	391.558															387.32	394.397															388.383	397.237															389.446
11.6369	386.197	391.396															387.248	394.205															388.3	397.015															389.351
11.6518	386.137	391.236															387.177	394.015															388.217	396.795															389.257
11.6667	386.078	391.077															387.107	393.827															388.136	396.577															389.165
11.6816	386.019	390.92															387.037	393.641															388.055	396.362															389.073
11.6965	385.961	390.765															386.968	393.457															387.976	396.149															388.983
11.7114	385.903	390.612															386.9	393.275															387.897	395.938															388.893
11.7263	385.847	390.46															386.833	393.095															387.819	395.73															388.805
11.7412	385.79	390.31															386.766	392.917															387.741	395.523															388.717
11.7561	385.735	390.161															386.7	392.74															387.665	395.319															388.63
11.771	385.68	390.014															386.635	392.566															387.59	395.117															388.544
11.7859	385.625	389.869															386.57	392.393															387.515	394.918															388.459
11.8008	385.572	389.725															386.506	392.222															387.441	394.72															388.375
11.8157	385.518	389.583															386.443	392.054															387.368	394.524															388.292
11.8306	385.466	389.442															386.38	391.886															387.295	394.331															388.21
11.8455	385.413	389.302															386.319	391.721															387.224	394.14															388.129
11.8604	385.362	389.165															386.257	391.557															387.153	393.95															388.048
11.8753	385.311	389.028															386.197	391.396															387.083	393.763															387.969
11.8902	385.26	388.893															386.137	391.235															387.013	393.578															387.89
11.9051	385.21	388.76															386.078	391.077															386.945	393.394															387.812
11.92	385.161	388.628															386.019	390.92															386.877	393.213															387.735
11.9349	385.112	388.497															385.961	390.765															386.81	393.033															387.658
11.9498	385.064	388.368															385.903	390.612															386.743	392.856															387.583
11.9647	385.016	388.24															385.847	390.46															386.677	392.68															387.508
11.9796	384.968	388.113															385.79	390.31															386.612	392.506															387.434
11.9945	384.922	387.988															385.735	390.161															386.548	392.334															387.361
12.0094	384.875	387.864															385.68	390.014															386.484	392.164															387.289
12.0243	384.829	387.742															385.625	389.869															386.421	391.996															387.217
12.0392	384.784	387.62															385.572	389.725															386.359	391.829															387.147
12.0541	384.739	387.5															385.518	389.582															386.297	391.664															387.077
12.069	384.695	387.382															385.466	389.442															386.236	391.501															387.007
12.0839	384.651	387.264															385.413	389.302															386.176	391.34															386.939
12.0988	384.607	387.148															385.362	389.164															386.116	391.181															386.871
12.1137	384.564	387.033															385.311	389.028															386.057	391.023															386.804
12.1286	384.522	386.92															385.26	388.893															385.999	390.867															386.737
12.1435	384.48	386.807															385.21	388.76															385.941	390.712															386.672
12.1584	384.438	386.696															385.161	388.628															385.884	390.559															386.607
12.1733	384.397	386.586															385.112	388.497															385.827	390.408															386.542
12.1882	384.356	386.477															385.064	388.368															385.771	390.258															386.479
12.2031	384.316	386.369															385.016	388.24															385.716	390.11															386.416
12.218	384.276	386.262															384.968	388.113															385.661	389.964															386.354
12.2329	384.236	386.157															384.922	387.988															385.607	389.819															386.292
12.2478	384.197	386.053															384.875	387.864															385.553	389.676															386.231
12.2627	384.159	385.949															384.829	387.742															385.5	389.534															386.171
12.2776	384.12	385.847															384.784	387.62															385.448	389.393															386.111
12.2925	384.083	385.746															384.739	387.5															385.396	389.255															386.052
12.3074	384.045	385.646															384.695	387.382															385.344	389.117															385.994
12.3223	384.008	385.547															384.651	387.264															385.293	388.981															385.936
12.3372	383.972	385.449															384.607	387.148															385.243	388.847															385.879
12.3521	383.935	385.352															384.564	387.033															385.193	388.714															385.822
12.367	383.9	385.257															384.522	386.919															385.144	388.582															385.766
12.3819	383.864	385.162															384.48	386.807															385.095	388.452															385.711
12.3968	383.829	385.068															384.438	386.696															385.047	388.323															385.656
12.4117	383.794	384.975															384.397	386.586															384.999	388.196															385.602
12.4266	383.76	384.884															384.356	386.477															384.952	388.07															385.548
12.4415	383.726	384.793															384.316	386.369															384.906	387.945															385.495
12.4564	383.692	384.703															384.276	386.262															384.859	387.822															385.443
12.4713	383.659	384.614															384.236	386.157															384.814	387.7															385.391
12.4862	383.626	384.526															384.197	386.052															384.769	387.579															385.34
12.5011	383.594	384.439															384.159	385.949															384.724	387.459															385.289
12.516	383.561	384.353															384.12	385.847															384.68	387.341															385.239
12.5309	383.529	384.268															384.083	385.746															384.636	387.224															385.189
12.5458	383.498	384.184															384.045	385.646															384.592	387.108															385.14
12.5607	383.467	384.1															384.008	385.547															384.55	386.994															385.091
12.5756	383.436	384.018															383.972	385.449															384.507	386.881															385.043
12.5905	383.405	383.936															383.935	385.352															384.465	386.769															384.995
12.6054	383.375	383.855															383.899	385.257															384.424	386.658															384.948
12.6203	383.345	383.776															383.864	385.162															384.383	386.548															384.901
12.6352	383.316	383.697															383.829	385.068															384.342	386.439															384.855
12.6501	383.286	383.618															383.794	384.975															384.302	386.332															384.81
12.665	383.258	383.541															383.76	384.883															384.262	386.226															384.765
12.6799	383.229	383.464															383.726	384.793															384.223	386.121															384.72
12.6948	383.201	383.389															383.692	384.703															384.184	386.017															384.676
12.7097	383.173	383.314															383.659	384.614															384.145	385.914															384.632
12.7246	383.145	383.24															383.626	384.526															384.107	385.812															384.589
12.7395	383.117	383.167															383.594	384.439															384.07	385.711															384.546
12.7544	383.09	383.094															383.561	384.353															384.032	385.612															384.504
12.7693	383.063	383.022															383.529	384.268															383.996	385.513															384.462
12.7842	383.037	382.951															383.498	384.183															383.959	385.416															384.42
12.7991	383.011	382.881															383.467	384.1															383.923	385.319															384.379
12.814	382.985	382.812															383.436	384.018															383.887	385.224															384.339
12.8289	382.959	382.743															383.405	383.936															383.852	385.129															384.298
12.8438	382.933	382.675															383.375	383.855															383.817	385.036															384.259
12.8587	382.908	382.607															383.345	383.775															383.782	384.943															384.219
12.8736	382.883	382.541															383.316	383.696															383.748	384.852															384.181
12.8885	382.859	382.475															383.286	383.618															383.714	384.762															384.142
12.9034	382.834	382.41															383.257	383.541															383.681	384.672															384.104
12.9183	382.81	382.345															383.229	383.464															383.648	384.584															384.066
12.9332	382.786	382.282															383.201	383.389															383.615	384.496															384.029
12.9481	382.763	382.218															383.173	383.314															383.582	384.409															383.992
12.963	382.739	382.156															383.145	383.24															383.55	384.323															383.956
12.9779	382.716	382.094															383.117	383.166															383.519	384.239															383.92
12.9928	382.693	382.033															383.09	383.094															383.487	384.155															383.884
13.0077	382.671	381.973															383.063	383.022															383.456	384.072															383.849
13.0226	382.648	381.913															383.037	382.951															383.425	383.989															383.814
13.0375	382.626	381.854															383.011	382.881															383.395	383.908															383.779
13.0524	382.604	381.795															382.985	382.811															383.365	383.828															383.745
13.0673	382.583	381.737															382.959	382.743															383.335	383.748															383.711
13.0822	382.561	381.68															382.933	382.675															383.306	383.669															383.678
13.0971	382.54	381.623															382.908	382.607															383.276	383.592															383.645
13.112	382.519	381.567															382.883	382.541															383.248	383.515															383.612
13.1269	382.498	381.512															382.859	382.475															383.219	383.438															383.58
13.1418	382.478	381.457															382.834	382.41															383.191	383.363															383.548
13.1567	382.457	381.402															382.81	382.345															383.163	383.288															383.516
13.1716	382.437	381.349															382.786	382.282															383.135	383.214															383.484
13.1865	382.417	381.295															382.763	382.218															383.108	383.141															383.453
13.2014	382.398	381.243															382.739	382.156															383.081	383.069															383.423
13.2163	382.378	381.191															382.716	382.094															383.054	382.998															383.392
13.2312	382.359	381.139															382.693	382.033															383.028	382.927															383.362
13.2461	382.34	381.088															382.671	381.973															383.002	382.857															383.332
13.261	382.321	381.038															382.648	381.913															382.976	382.788															383.303
13.2759	382.302	380.988															382.626	381.854															382.95	382.719															383.274
13.2908	382.284	380.939															382.604	381.795															382.925	382.651															383.245
13.3057	382.265	380.89															382.583	381.737															382.9	382.584															383.217
13.3206	382.247	380.842															382.561	381.68															382.875	382.518															383.188
13.3355	382.23	380.794															382.54	381.623															382.85	382.452															383.16
13.3504	382.212	380.747															382.519	381.567															382.826	382.388															383.133
13.3653	382.194	380.7															382.498	381.512															382.802	382.323															383.106
13.3802	382.177	380.654															382.478	381.457															382.778	382.26															383.079
13.3951	382.16	380.608															382.457	381.402															382.755	382.197															383.052
13.41	382.143	380.563															382.437	381.349															382.731	382.135															383.025
13.4249	382.126	380.518															382.417	381.295															382.708	382.073															382.999
13.4398	382.11	380.473															382.398	381.243															382.685	382.012															382.973
13.4547	382.093	380.43															382.378	381.191															382.663	381.952															382.948
13.4696	382.077	380.386															382.359	381.139															382.641	381.892															382.922
13.4845	382.061	380.343															382.34	381.088															382.619	381.833															382.897
13.4994	382.045	380.301															382.321	381.038															382.597	381.775															382.873
13.5143	382.029	380.259															382.302	380.988															382.575	381.717															382.848
13.5292	382.014	380.217															382.284	380.939															382.554	381.66															382.824
13.5441	381.998	380.176															382.265	380.89															382.533	381.604															382.8
13.559	381.983	380.135															382.247	380.842															382.512	381.548															382.776
13.5739	381.968	380.095															382.23	380.794															382.491	381.493															382.752
13.5888	381.953	380.055															382.212	380.747															382.471	381.438															382.729
13.6037	381.938	380.016															382.194	380.7															382.45	381.384															382.706
13.6186	381.924	379.977															382.177	380.654															382.43	381.33															382.683
13.6335	381.909	379.938															382.16	380.608															382.41	381.277															382.661
13.6484	381.895	379.9															382.143	380.563															382.391	381.225															382.639
13.6633	381.881	379.862															382.126	380.518															382.371	381.173															382.617
13.6782	381.867	379.825															382.11	380.473															382.352	381.122															382.595
13.6931	381.853	379.788															382.093	380.43															382.333	381.071															382.573
13.708	381.839	379.752															382.077	380.386															382.314	381.021															382.552
13.7229	381.826	379.715															382.061	380.343															382.296	380.971															382.531
13.7378	381.813	379.68															382.045	380.301															382.277	380.922															382.51
13.7527	381.799	379.644															382.029	380.259															382.259	380.873															382.489
13.7676	381.786	379.609															382.014	380.217															382.241	380.825															382.469
13.7825	381.773	379.575															381.998	380.176															382.223	380.778															382.448
13.7974	381.76	379.54															381.983	380.135															382.206	380.73															382.428
13.8123	381.748	379.506															381.968	380.095															382.188	380.684															382.409
13.8272	381.735	379.473															381.953	380.055															382.171	380.638															382.389
13.8421	381.723	379.44															381.938	380.016															382.154	380.592															382.37
13.857	381.71	379.407															381.924	379.977															382.137	380.547															382.351
13.8719	381.698	379.374															381.909	379.938															382.12	380.502															382.332
13.8868	381.686	379.342															381.895	379.9															382.104	380.458															382.313
13.9017	381.674	379.31															381.881	379.862															382.088	380.415															382.294
13.9166	381.663	379.279															381.867	379.825															382.071	380.371															382.276
13.9315	381.651	379.248															381.853	379.788															382.055	380.329															382.258
13.9464	381.639	379.217															381.839	379.752															382.04	380.286															382.24
13.9613	381.628	379.186															381.826	379.715															382.024	380.244															382.222
13.9762	381.617	379.156															381.813	379.68															382.008	380.203															382.204
13.9911	381.606	379.126															381.799	379.644															381.993	380.162															382.187
14.006	381.594	379.097															381.786	379.609															381.978	380.121															382.17
14.0209	381.584	379.068															381.773	379.575															381.963	380.081															382.153
14.0358	381.573	379.039															381.76	379.54															381.948	380.042															382.136
14.0507	381.562	379.01															381.748	379.506															381.933	380.002															382.119
14.0656	381.551	378.982															381.735	379.473															381.919	379.964															382.102
14.0805	381.541	378.954															381.723	379.44															381.904	379.925															382.086
14.0954	381.531	378.926															381.71	379.407															381.89	379.887															382.07
14.1103	381.52	378.899															381.698	379.374															381.876	379.85															382.054
14.1252	381.51	378.872															381.686	379.342															381.862	379.812															382.038
14.1401	381.5	378.845															381.674	379.31															381.848	379.776															382.023
14.155	381.49	378.819															381.663	379.279															381.835	379.739															382.007
14.1699	381.481	378.792															381.651	379.248															381.821	379.703															381.992
14.1848	381.471	378.766															381.639	379.217															381.808	379.667															381.977
14.1997	381.461	378.741															381.628	379.186															381.795	379.632															381.962
14.2146	381.452	378.715															381.617	379.156															381.782	379.597															381.947
14.2295	381.442	378.69															381.606	379.126															381.769	379.563															381.932
14.2444	381.433	378.665															381.594	379.097															381.756	379.529															381.918
14.2593	381.424	378.641															381.584	379.068															381.743	379.495															381.903
14.2742	381.415	378.616															381.573	379.039															381.731	379.461															381.889
14.2891	381.406	378.592															381.562	379.01															381.718	379.428															381.875
14.304	381.397	378.568															381.551	378.982															381.706	379.396															381.861
14.3189	381.388	378.545															381.541	378.954															381.694	379.363															381.847
14.3338	381.379	378.522															381.531	378.926															381.682	379.331															381.834
14.3487	381.371	378.498															381.52	378.899															381.67	379.299															381.82
14.3636	381.362	378.476															381.51	378.872															381.659	379.268															381.807
14.3785	381.354	378.453															381.5	378.845															381.647	379.237															381.794
14.3934	381.345	378.431															381.49	378.819															381.635	379.206															381.781
14.4083	381.337	378.409															381.481	378.792															381.624	379.176															381.768
14.4232	381.329	378.387															381.471	378.766															381.613	379.146															381.755
14.4381	381.321	378.365															381.461	378.741															381.602	379.116															381.742
14.453	381.313	378.344															381.452	378.715															381.591	379.087															381.73
14.4679	381.305	378.323															381.442	378.69															381.58	379.058															381.717
14.4828	381.297	378.302															381.433	378.665															381.569	379.029															381.705
14.4977	381.289	378.281															381.424	378.641															381.558	379															381.693
14.5126	381.281	378.26															381.415	378.616															381.548	378.972															381.681
14.5275	381.274	378.24															381.406	378.592															381.537	378.944															381.669
14.5424	381.266	378.22															381.397	378.568															381.527	378.917															381.658
14.5573	381.259	378.2															381.388	378.545															381.517	378.89															381.646
14.5722	381.252	378.18															381.379	378.522															381.507	378.863															381.634
14.5871	381.244	378.161															381.371	378.498															381.497	378.836															381.623
14.602	381.237	378.142															381.362	378.476															381.487	378.809															381.612
14.6169	381.23	378.123															381.354	378.453															381.477	378.783															381.601
14.6318	381.223	378.104															381.345	378.431															381.467	378.757															381.59
14.6467	381.216	378.085															381.337	378.409															381.458	378.732															381.579
14.6616	381.209	378.067															381.329	378.387															381.448	378.707															381.568
14.6765	381.202	378.049															381.321	378.365															381.439	378.682															381.557
14.6914	381.195	378.031															381.313	378.344															381.43	378.657															381.547
14.7063	381.189	378.013															381.305	378.323															381.421	378.632															381.537
14.7212	381.182	377.995															381.297	378.302															381.412	378.608															381.526
14.7361	381.176	377.978															381.289	378.281															381.403	378.584															381.516
14.751	381.169	377.96															381.281	378.26															381.394	378.56															381.506
14.7659	381.163	377.943															381.274	378.24															381.385	378.537															381.496
14.7808	381.156	377.926															381.266	378.22															381.376	378.514															381.486
14.7957	381.15	377.91															381.259	378.2															381.368	378.491															381.476
14.8106	381.144	377.893															381.252	378.18															381.359	378.468															381.467
14.8255	381.138	377.877															381.244	378.161															381.351	378.445															381.457
14.8404	381.132	377.86															381.237	378.142															381.342	378.423															381.448
14.8553	381.126	377.844															381.23	378.123															381.334	378.401															381.438
14.8702	381.12	377.829															381.223	378.104															381.326	378.379															381.429
14.8851	381.114	377.813															381.216	378.085															381.318	378.358															381.42
14.9	381.108	377.797															381.209	378.067															381.31	378.336															381.411
14.9149	381.102	377.782															381.202	378.049															381.302	378.315															381.402
14.9298	381.097	377.767															381.195	378.031															381.294	378.294															381.393
14.9447	381.091	377.752															381.189	378.013															381.286	378.274															381.384
14.9596	381.086	377.737															381.182	377.995															381.279	378.253															381.375
14.9745	381.08	377.722															381.176	377.978															381.271	378.233															381.367
14.9894	381.075	377.708															381.169	377.96															381.264	378.213															381.358
15.0043	381.069	377.693															381.163	377.943															381.256	378.193															381.35
15.0192	381.064	377.679															381.156	377.926															381.249	378.174															381.342
15.0341	381.059	377.665															381.15	377.91															381.242	378.154															381.333
15.049	381.053	377.651															381.144	377.893															381.235	378.135															381.325
15.0639	381.048	377.637															381.138	377.877															381.228	378.116															381.317
15.0788	381.043	377.623															381.132	377.86															381.22	378.097															381.309
15.0937	381.038	377.61															381.126	377.844															381.214	378.079															381.301
15.1086	381.033	377.597															381.12	377.829															381.207	378.061															381.293
15.1235	381.028	377.583															381.114	377.813															381.2	378.042															381.286
15.1384	381.023	377.57															381.108	377.797															381.193	378.024															381.278
15.1533	381.018	377.557															381.102	377.782															381.187	378.007															381.271
15.1682	381.014	377.545															381.097	377.767															381.18	377.989															381.263
15.1831	381.009	377.532															381.091	377.752															381.173	377.972															381.256
15.198	381.004	377.519															381.086	377.737															381.167	377.954															381.248
15.2129	380.999	377.507															381.08	377.722															381.161	377.937															381.241
15.2278	380.995	377.495															381.075	377.708															381.154	377.921															381.234
15.2427	380.99	377.483															381.069	377.693															381.148	377.904															381.227
15.2576	380.986	377.471															381.064	377.679															381.142	377.887															381.22
15.2725	380.981	377.459															381.059	377.665															381.136	377.871															381.213
15.2874	380.977	377.447															381.053	377.651															381.13	377.855															381.206
15.3023	380.973	377.435															381.048	377.637															381.124	377.839															381.199
15.3172	380.968	377.424															381.043	377.623															381.118	377.823															381.193
15.3321	380.964	377.412															381.038	377.61															381.112	377.808															381.186
15.347	380.96	377.401															381.033	377.597															381.106	377.792															381.179
15.3619	380.956	377.39															381.028	377.583															381.1	377.777															381.173
15.3768	380.952	377.379															381.023	377.57															381.095	377.762															381.166
15.3917	380.948	377.368															381.018	377.557															381.089	377.747															381.16
15.4066	380.943	377.357															381.014	377.545															381.084	377.732															381.154
15.4215	380.939	377.347															381.009	377.532															381.078	377.717															381.147
15.4364	380.936	377.336															381.004	377.519															381.073	377.703															381.141
15.4513	380.932	377.326															380.999	377.507															381.067	377.688															381.135
15.4662	380.928	377.315															380.995	377.495															381.062	377.674															381.129
15.4811	380.924	377.305															380.99	377.483															381.057	377.66															381.123
15.496	380.92	377.295															380.986	377.471															381.052	377.646															381.117
15.5109	380.916	377.285															380.981	377.459															381.046	377.632															381.111
15.5258	380.913	377.275															380.977	377.447															381.041	377.619															381.106
15.5407	380.909	377.265															380.973	377.435															381.036	377.605															381.1
15.5556	380.905	377.255															380.968	377.424															381.031	377.592															381.094
15.5705	380.902	377.246															380.964	377.412															381.026	377.579															381.089
15.5854	380.898	377.236															380.96	377.401															381.022	377.566															381.083
15.6003	380.895	377.227															380.956	377.39															381.017	377.553															381.078
15.6152	380.891	377.218															380.952	377.379															381.012	377.54															381.072
15.6301	380.888	377.209															380.947	377.368															381.007	377.528															381.067
15.645	380.884	377.199															380.943	377.357															381.003	377.515															381.062
15.6599	380.881	377.19															380.939	377.347															380.998	377.503															381.056
15.6748	380.878	377.182															380.936	377.336															380.993	377.49															381.051
15.6897	380.874	377.173															380.932	377.326															380.989	377.478															381.046
15.7046	380.871	377.164															380.928	377.315															380.984	377.466															381.041
15.7195	380.868	377.155															380.924	377.305															380.98	377.455															381.036
15.7344	380.865	377.147															380.92	377.295															380.976	377.443															381.031
15.7493	380.862	377.138															380.916	377.285															380.971	377.431															381.026
15.7642	380.858	377.13															380.913	377.275															380.967	377.42															381.021
15.7791	380.855	377.122															380.909	377.265															380.963	377.408															381.016
15.794	380.852	377.114															380.905	377.255															380.958	377.397															381.012
15.8089	380.849	377.106															380.902	377.246															380.954	377.386															381.007
15.8238	380.846	377.098															380.898	377.236															380.95	377.375															381.002
15.8387	380.843	377.09															380.895	377.227															380.946	377.364															380.997
15.8536	380.84	377.082															380.891	377.218															380.942	377.354															380.993
15.8685	380.838	377.074															380.888	377.209															380.938	377.343															380.988
15.8834	380.835	377.066															380.884	377.199															380.934	377.332															380.984
15.8983	380.832	377.059															380.881	377.19															380.93	377.322															380.979
15.9132	380.829	377.051															380.878	377.182															380.926	377.312															380.975
15.9281	380.826	377.044															380.874	377.173															380.923	377.301															380.971
15.943	380.823	377.037															380.871	377.164															380.919	377.291															380.966
15.9579	380.821	377.029															380.868	377.155															380.915	377.281															380.962
15.9728	380.818	377.022															380.865	377.147															380.911	377.272															380.958
15.9877	380.815	377.015															380.862	377.138															380.908	377.262															380.954
16.0026	380.813	377.008															380.858	377.13															380.904	377.252															380.95
16.0175	380.81	377.001															380.855	377.122															380.901	377.243															380.946
16.0324	380.808	376.994															380.852	377.114															380.897	377.233															380.942
16.0473	380.805	376.987															380.849	377.106															380.894	377.224															380.938
16.0622	380.803	376.981															380.846	377.098															380.89	377.215															380.934
16.0771	380.8	376.974															380.843	377.09															380.887	377.205															380.93
16.092	380.798	376.967															380.84	377.082															380.883	377.196															380.926
16.1069	380.795	376.961															380.838	377.074															380.88	377.187															380.922
16.1218	380.793	376.954															380.835	377.066															380.877	377.178															380.918
16.1367	380.79	376.948															380.832	377.059															380.873	377.17															380.915
16.1516	380.788	376.942															380.829	377.051															380.87	377.161															380.911
16.1665	380.786	376.935															380.826	377.044															380.867	377.152															380.907
16.1814	380.783	376.929															380.823	377.037															380.864	377.144															380.904
16.1963	380.781	376.923															380.821	377.029															380.861	377.136															380.9
16.2112	380.779	376.917															380.818	377.022															380.857	377.127															380.897
16.2261	380.777	376.911															380.815	377.015															380.854	377.119															380.893
16.241	380.774	376.905															380.813	377.008															380.851	377.111															380.89
16.2559	380.772	376.899															380.81	377.001															380.848	377.103															380.886
16.2708	380.77	376.894															380.808	376.994															380.845	377.095															380.883
16.2857	380.768	376.888															380.805	376.987															380.842	377.087															380.88
16.3006	380.766	376.882															380.803	376.981															380.839	377.079															380.876
16.3155	380.764	376.876															380.8	376.974															380.837	377.071															380.873
16.3304	380.761	376.871															380.798	376.967															380.834	377.064															380.87
16.3453	380.759	376.865															380.795	376.961															380.831	377.056															380.867
16.3602	380.757	376.86															380.793	376.954															380.828	377.049															380.863
16.3751	380.755	376.855															380.79	376.948															380.825	377.041															380.86
16.39	380.753	376.849															380.788	376.942															380.823	377.034															380.857
16.4049	380.751	376.844															380.786	376.935															380.82	377.027															380.854
16.4198	380.749	376.839															380.783	376.929															380.817	377.02															380.851
16.4347	380.748	376.834															380.781	376.923															380.815	377.013															380.848
16.4496	380.746	376.829															380.779	376.917															380.812	377.006															380.845
16.4645	380.744	376.824															380.777	376.911															380.809	376.999															380.842
16.4794	380.742	376.819															380.774	376.905															380.807	376.992															380.839
16.4943	380.74	376.814															380.772	376.899															380.804	376.985															380.836
16.5092	380.738	376.809															380.77	376.894															380.802	376.978															380.833
16.5241	380.736	376.804															380.768	376.888															380.799	376.972															380.831
16.539	380.735	376.799															380.766	376.882															380.797	376.965															380.828
16.5539	380.733	376.794															380.764	376.876															380.794	376.959															380.825
16.5688	380.731	376.79															380.761	376.871															380.792	376.952															380.822
16.5837	380.729	376.785															380.759	376.865															380.79	376.946															380.82
16.5986	380.728	376.78															380.757	376.86															380.787	376.94															380.817
16.6135	380.726	376.776															380.755	376.855															380.785	376.933															380.814
16.6284	380.724	376.771															380.753	376.849															380.783	376.927															380.812
16.6433	380.723	376.767															380.751	376.844															380.78	376.921															380.809
16.6582	380.721	376.763															380.749	376.839															380.778	376.915															380.807
16.6731	380.719	376.758															380.748	376.834															380.776	376.909															380.804
16.688	380.718	376.754															380.746	376.829															380.774	376.903															380.801
16.7029	380.716	376.75															380.744	376.823															380.771	376.897															380.799
16.7178	380.715	376.745															380.742	376.818															380.769	376.892															380.797
16.7327	380.713	376.741															380.74	376.814															380.767	376.886															380.794
16.7476	380.711	376.737															380.738	376.809															380.765	376.88															380.792
16.7625	380.71	376.733															380.736	376.804															380.763	376.875															380.789
16.7774	380.708	376.729															380.735	376.799															380.761	376.869															380.787
16.7923	380.707	376.725															380.733	376.794															380.759	376.864															380.785
16.8072	380.705	376.721															380.731	376.79															380.757	376.858															380.782
16.8221	380.704	376.717															380.729	376.785															380.755	376.853															380.78
16.837	380.703	376.713															380.728	376.78															380.753	376.847															380.778
16.8519	380.701	376.71															380.726	376.776															380.751	376.842															380.776
16.8668	380.7	376.706															380.724	376.771															380.749	376.837															380.773
16.8817	380.698	376.702															380.723	376.767															380.747	376.832															380.771
16.8966	380.697	376.698															380.721	376.763															380.745	376.827															380.769
16.9115	380.696	376.695															380.719	376.758															380.743	376.822															380.767
16.9264	380.694	376.691															380.718	376.754															380.741	376.817															380.765
16.9413	380.693	376.688															380.716	376.75															380.739	376.812															380.763
16.9562	380.692	376.684															380.715	376.745															380.738	376.807															380.761
16.9711	380.69	376.68															380.713	376.741															380.736	376.802															380.759
16.986	380.689	376.677															380.711	376.737															380.734	376.797															380.757
17.0009	380.688	376.674															380.71	376.733															380.732	376.793															380.755
17.0158	380.686	376.67															380.708	376.729															380.73	376.788															380.753
17.0307	380.685	376.667															380.707	376.725															380.729	376.783															380.751
17.0456	380.684	376.663															380.705	376.721															380.727	376.779															380.749
17.0605	380.683	376.66															380.704	376.717															380.725	376.774															380.747
17.0754	380.681	376.657															380.703	376.713															380.724	376.77															380.745
17.0903	380.68	376.654															380.701	376.71															380.722	376.765															380.743
17.1052	380.679	376.651															380.7	376.706															380.72	376.761															380.741
17.1201	380.678	376.647															380.698	376.702															380.719	376.757															380.739
17.135	380.677	376.644															380.697	376.698															380.717	376.752															380.737
17.1499	380.676	376.641															380.696	376.695															380.716	376.748															380.736
17.1648	380.674	376.638															380.694	376.691															380.714	376.744															380.734
17.1797	380.673	376.635															380.693	376.688															380.712	376.74															380.732
17.1946	380.672	376.632															380.692	376.684															380.711	376.736															380.73
17.2095	380.671	376.629															380.69	376.68															380.709	376.732															380.729
17.2244	380.67	376.626															380.689	376.677															380.708	376.728															380.727
17.2393	380.669	376.623															380.688	376.674															380.706	376.724															380.725
17.2542	380.668	376.62															380.686	376.67															380.705	376.72															380.724
17.2691	380.667	376.618															380.685	376.667															380.703	376.716															380.722
17.284	380.666	376.615															380.684	376.663															380.702	376.712															380.72
17.2989	380.665	376.612															380.683	376.66															380.701	376.708															380.719
17.3138	380.664	376.609															380.681	376.657															380.699	376.705															380.717
17.3287	380.663	376.607															380.68	376.654															380.698	376.701															380.715
17.3436	380.662	376.604															380.679	376.651															380.696	376.697															380.714
17.3585	380.661	376.601															380.678	376.647															380.695	376.693															380.712
17.3734	380.66	376.599															380.677	376.644															380.694	376.69															380.711
17.3883	380.659	376.596															380.676	376.641															380.692	376.686															380.709
17.4032	380.658	376.594															380.674	376.638															380.691	376.683															380.708
17.4181	380.657	376.591															380.673	376.635															380.69	376.679															380.706
17.433	380.656	376.588															380.672	376.632															380.688	376.676															380.705
17.4479	380.655	376.586															380.671	376.629															380.687	376.672															380.703
17.4628	380.654	376.583															380.67	376.626															380.686	376.669															380.702
17.4777	380.653	376.581															380.669	376.623															380.685	376.666															380.7
17.4926	380.652	376.579															380.668	376.62															380.683	376.662															380.699
17.5075	380.651	376.576															380.667	376.618															380.682	376.659															380.698
17.5224	380.65	376.574															380.666	376.615															380.681	376.656															380.696
17.5373	380.649	376.572															380.665	376.612															380.68	376.653															380.695
17.5522	380.649	376.569															380.664	376.609															380.679	376.649															380.694
17.5671	380.648	376.567															380.663	376.607															380.677	376.646															380.692
17.582	380.647	376.565															380.662	376.604															380.676	376.643															380.691
17.5969	380.646	376.562															380.661	376.601															380.675	376.64															380.69
17.6118	380.645	376.56															380.66	376.599															380.674	376.637															380.688
17.6267	380.644	376.558															380.659	376.596															380.673	376.634															380.687
17.6416	380.644	376.556															380.658	376.594															380.672	376.631															380.686
17.6565	380.643	376.554															380.657	376.591															380.671	376.628															380.685
17.6714	380.642	376.552															380.656	376.588															380.67	376.625															380.683
17.6863	380.641	376.55															380.655	376.586															380.668	376.622															380.682
17.7012	380.64	376.547															380.654	376.583															380.667	376.62															380.681
17.7161	380.64	376.545															380.653	376.581															380.666	376.617															380.68
17.731	380.639	376.543															380.652	376.579															380.665	376.614															380.678
17.7459	380.638	376.541															380.651	376.576															380.664	376.611															380.677
17.7608	380.637	376.539															380.65	376.574															380.663	376.608															380.676
17.7757	380.637	376.537															380.649	376.572															380.662	376.606															380.675
17.7906	380.636	376.535															380.649	376.569															380.661	376.603															380.674
17.8055	380.635	376.534															380.648	376.567															380.66	376.6															380.673
17.8204	380.635	376.532															380.647	376.565															380.659	376.598															380.672
17.8353	380.634	376.53															380.646	376.562															380.658	376.595															380.671
17.8502	380.633	376.528															380.645	376.56															380.657	376.593															380.669
17.8651	380.632	376.526															380.644	376.558															380.656	376.59															380.668
17.88	380.632	376.524															380.644	376.556															380.655	376.588															380.667
17.8949	380.631	376.522															380.643	376.554															380.655	376.585															380.666
17.9098	380.63	376.521															380.642	376.552															380.654	376.583															380.665
17.9247	380.63	376.519															380.641	376.55															380.653	376.58															380.664
17.9396	380.629	376.517															380.64	376.547															380.652	376.578															380.663
17.9545	380.628	376.515															380.64	376.545															380.651	376.575															380.662
17.9694	380.628	376.514															380.639	376.543															380.65	376.573															380.661
17.9843	380.627	376.512															380.638	376.541															380.649	376.571															380.66
17.9992	380.627	376.626	482.914														380.637	376.676	502.87														380.648	376.726	522.827														380.659
18.0141	380.654	378.288	479.48														380.669	378.643	498.806														380.685	378.998	518.132														380.701
18.029	380.727	379.847	476.207														380.756	380.487	494.931														380.785	381.127	513.655														380.815
18.0439	380.839	381.308	473.085														380.889	382.216	491.235														380.939	383.123	509.386														380.988
18.0588	380.984	382.678	470.107														381.06	383.836	487.71														381.137	384.995	505.313														381.213
18.0737	381.156	383.962	467.265														381.264	385.355	484.346														381.371	386.748	501.427														381.479
18.0886	381.35	385.165	464.552														381.493	386.778	481.135														381.636	388.392	497.717														381.78
18.1035	381.561	386.292	461.963														381.743	388.111	478.069														381.925	389.931	494.176														382.107
18.1184	381.786	387.347	459.49														382.01	389.36	475.142														382.233	391.373	490.794														382.456
18.1333	382.022	388.335	457.128														382.288	390.529	472.345														382.555	392.722	487.563														382.821
18.1482	382.265	389.26	454.871														382.576	391.623	469.673														382.887	393.986	484.476														383.198
18.1631	382.513	390.126	452.714														382.87	392.646	467.12														383.226	395.167	481.526														383.582
18.178	382.764	390.935	450.652														383.166	393.603	464.679														383.568	396.272	478.706														383.971
18.1929	383.016	391.691	448.68														383.464	394.498	462.344														383.912	397.305	476.008														384.361
18.2078	383.267	392.397	446.793														383.761	395.333	460.111														384.255	398.269	473.428														384.749
18.2227	383.516	393.056	444.989														384.055	396.112	457.974														384.595	399.169	470.96														385.134
18.2376	383.761	393.671	443.261														384.346	396.839	455.929														384.93	400.008	468.597														385.515
18.2525	384.002	394.243	441.608														384.631	397.517	453.971														385.259	400.79	466.335														385.888
18.2674	384.238	394.777	440.024														384.91	398.147	452.096														385.581	401.518	464.169														386.253
18.2823	384.468	395.273	438.507														385.182	398.734	450.3														385.895	402.195	462.094														386.609
18.2972	384.691	395.734	437.053														385.446	399.279	448.579														386.201	402.824	460.105														386.955
18.3121	384.908	396.161	435.66														385.702	399.784	446.929														386.496	403.407	458.199														387.291
18.327	385.117	396.557	434.323														385.95	400.252	445.347														386.782	403.948	456.371														387.615
18.3419	385.319	396.924	433.042														386.189	400.686	443.829														387.058	404.448	454.617														387.927
18.3568	385.513	397.262	431.812														386.418	401.086	442.373														387.323	404.909	452.935														388.228
18.3717	385.7	397.574	430.632														386.639	401.455	440.976														387.578	405.335	451.32														388.516
18.3866	385.878	397.862	429.498														386.85	401.794	439.634														387.821	405.726	449.769														388.793
18.4015	386.049	398.125	428.41														387.051	402.105	438.345														388.054	406.085	448.28														389.057
18.4164	386.212	398.366	427.364														387.244	402.39	437.106														388.276	406.414	446.848														389.308
18.4313	386.366	398.586	426.358														387.427	402.65	435.915														388.487	406.714	445.473														389.548
18.4462	386.514	398.786	425.391														387.601	402.886	434.77														388.688	406.986	444.15														389.776
18.4611	386.653	398.968	424.461														387.766	403.1	433.669														388.879	407.233	442.877														389.991
18.476	386.785	399.131	423.566														387.922	403.293	432.609														389.059	407.456	441.652														390.196
18.4909	386.91	399.278	422.705														388.069	403.467	431.589														389.229	407.655	440.473														390.388
18.5058	387.027	399.409	421.875														388.208	403.621	430.606														389.389	407.833	439.338														390.57
18.5207	387.138	399.524	421.076														388.339	403.757	429.66														389.54	407.99	438.244														390.741
18.5356	387.242	399.626	420.305														388.462	403.877	428.747														389.682	408.128	437.189														390.902
18.5505	387.339	399.714	419.562														388.577	403.981	427.867														389.815	408.248	436.173														391.052
18.5654	387.43	399.79	418.846														388.684	404.07	427.019														389.938	408.35	435.192														391.193
18.5803	387.515	399.853	418.154														388.784	404.145	426.199														390.054	408.436	434.245														391.324
18.5952	387.594	399.905	417.486														388.877	404.206	425.408														390.161	408.506	433.331														391.445
18.6101	387.667	399.947	416.841														388.964	404.255	424.645														390.261	408.562	432.448														391.558
18.625	387.734	399.978	416.218														389.043	404.291	423.906														390.353	408.604	431.595														391.662
18.6399	387.796	400	415.615														389.117	404.317	423.193														390.437	408.633	430.77														391.758
18.6548	387.853	400.013	415.033														389.184	404.332	422.502														390.515	408.65	429.972														391.846
18.6697	387.905	400.018	414.469														389.246	404.336	421.835														390.586	408.655	429.2														391.926
18.6846	387.953	400.014	413.923														389.302	404.332	421.188														390.651	408.649	428.453														391.999
18.6995	387.996	400.003	413.394														389.352	404.318	420.562														390.709	408.633	427.729														392.065
18.7144	388.034	399.985	412.882														389.398	404.296	419.955														390.761	408.608	427.028														392.125
18.7293	388.069	399.96	412.385														389.438	404.266	419.367														390.808	408.573	426.348														392.178
18.7442	388.099	399.929	411.904														389.474	404.229	418.796														390.849	408.529	425.688														392.224
18.7591	388.126	399.891	411.437														389.505	404.184	418.243														390.885	408.477	425.049														392.265
18.774	388.149	399.849	410.983														389.533	404.133	417.705														390.916	408.418	424.427														392.3
18.7889	388.168	399.8	410.542														389.555	404.076	417.183														390.943	408.351	423.824														392.33
18.8038	388.184	399.747	410.114														389.575	404.013	416.676														390.965	408.278	423.238														392.355
18.8187	388.197	399.69	409.698														389.59	403.944	416.183														390.982	408.198	422.668														392.374
18.8336	388.208	399.628	409.294														389.602	403.87	415.704														390.996	408.112	422.114														392.39
18.8485	388.215	399.561	408.9														389.61	403.791	415.237														391.005	408.021	421.574														392.4
18.8634	388.219	399.491	408.517														389.615	403.708	414.783														391.011	407.924	421.049														392.407
18.8783	388.221	399.417	408.143														389.617	403.62	414.341														391.013	407.822	420.538														392.409
18.8932	388.221	399.34	407.78														389.617	403.528	413.91														391.012	407.716	420.04														392.408
18.9081	388.218	399.26	407.425														389.613	403.433	413.489														391.008	407.605	419.554														392.403
18.923	388.213	399.177	407.079														389.607	403.334	413.08														391.001	407.491	419.08														392.395
18.9379	388.206	399.09	406.742														389.598	403.231	412.68														390.991	407.372	418.618														392.383
18.9528	388.196	399.002	406.412														389.587	403.126	412.29														390.978	407.25	418.167														392.369
18.9677	388.185	398.91	406.091														389.574	403.018	411.908														390.963	407.125	417.726														392.351
18.9826	388.173	398.817	405.776														389.559	402.907	411.536														390.945	406.996	417.296														392.331
18.9975	388.158	398.721	405.469														389.541	402.793	411.172														390.925	406.865	416.875														392.308
19.0124	388.142	398.624	405.169														389.522	402.677	410.816														390.902	406.731	416.463														392.283
19.0273	388.124	398.525	404.875														389.501	402.559	410.468														390.878	406.594	416.06														392.255
19.0422	388.105	398.424	404.588														389.479	402.439	410.127														390.852	406.455	415.666														392.225
19.0571	388.085	398.321	404.306														389.454	402.318	409.793														390.824	406.314	415.281														392.193
19.072	388.063	398.217	404.03														389.429	402.194	409.466														390.794	406.171	414.903														392.159
19.0869	388.04	398.112	403.76														389.401	402.069	409.146														390.762	406.027	414.532														392.123
19.1018	388.017	398.005	403.495														389.373	401.943	408.832														390.729	405.88	414.169														392.086
19.1167	387.991	397.898	403.235														389.343	401.815	408.524														390.695	405.732	413.813														392.047
19.1316	387.965	397.789	402.98														389.312	401.686	408.222														390.659	405.583	413.464														392.006
19.1465	387.939	397.679	402.73														389.28	401.556	407.926														390.622	405.432	413.121														391.964
19.1614	387.911	397.569	402.485														389.247	401.425	407.635														390.584	405.281	412.784														391.92
19.1763	387.882	397.458	402.244														389.213	401.293	407.349														390.544	405.128	412.454														391.875
19.1912	387.853	397.346	402.007														389.178	401.16	407.068														390.504	404.974	412.129														391.829
19.2061	387.823	397.233	401.774														389.143	401.027	406.792														390.462	404.82	411.81														391.782
19.221	387.792	397.12	401.545														389.106	400.893	406.52														390.42	404.665	411.496														391.734
19.2359	387.76	397.007	401.32														389.069	400.758	406.254														390.377	404.509	411.187														391.685
19.2508	387.728	396.893	401.098														389.031	400.623	405.991														390.333	404.353	410.884														391.635
19.2657	387.696	396.779	400.88														388.992	400.487	405.733														390.288	404.196	410.585														391.584
19.2806	387.663	396.664	400.666														388.953	400.352	405.478														390.243	404.039	410.291														391.533
19.2955	387.629	396.55	400.454														388.913	400.215	405.228														390.197	403.881	410.001														391.481
19.3104	387.596	396.435	400.246														388.873	400.079	404.981														390.15	403.723	409.716														391.428
19.3253	387.561	396.32	400.041														388.832	399.943	404.738														390.103	403.566	409.434														391.374
19.3402	387.527	396.205	399.839														388.791	399.806	404.498														390.056	403.408	409.157														391.32
19.3551	387.492	396.09	399.64														388.75	399.67	404.262														390.008	403.25	408.884														391.266
19.37	387.456	395.974	399.443														388.708	399.533	404.029														389.959	403.091	408.615														391.211
19.3849	387.421	395.859	399.25														388.666	399.396	403.799														389.91	402.933	408.349														391.155
19.3998	387.385	395.744	399.059														388.623	399.26	403.573														389.861	402.776	408.087														391.099
19.4147	387.349	395.629	398.87														388.58	399.124	403.349														389.812	402.618	407.828														391.043
19.4296	387.313	395.515	398.684														388.538	398.987	403.128														389.762	402.46	407.573														390.987
19.4445	387.277	395.4	398.5														388.494	398.851	402.91														389.712	402.303	407.321														390.93
19.4594	387.24	395.286	398.318														388.451	398.716	402.695														389.662	402.146	407.072														390.873
19.4743	387.203	395.171	398.139														388.408	398.58	402.483														389.612	401.989	406.826														390.816
19.4892	387.167	395.057	397.962														388.364	398.445	402.273														389.561	401.833	406.583														390.758
19.5041	387.13	394.944	397.787														388.32	398.31	402.065														389.511	401.677	406.343														390.701
19.519	387.093	394.83	397.614														388.276	398.176	401.86														389.46	401.521	406.106														390.643
19.5339	387.056	394.717	397.443														388.233	398.042	401.657														389.409	401.366	405.872														390.586
19.5488	387.019	394.605	397.274														388.189	397.908	401.457														389.358	401.211	405.64														390.528
19.5637	386.982	394.492	397.107														388.145	397.775	401.259														389.307	401.057	405.411														390.47
19.5786	386.945	394.38	396.942														388.101	397.642	401.063														389.256	400.903	405.184														390.412
19.5935	386.908	394.269	396.778														388.057	397.509	400.869														389.205	400.75	404.96														390.354
19.6084	386.871	394.157	396.617														388.013	397.377	400.677														389.155	400.597	404.738														390.297
19.6233	386.833	394.047	396.457														387.969	397.246	400.488														389.104	400.445	404.519														390.239
19.6382	386.796	393.936	396.298														387.925	397.115	400.3														389.053	400.294	404.301														390.181
19.6531	386.759	393.826	396.142														387.881	396.985	400.114														389.002	400.143	404.086														390.123
19.668	386.722	393.717	395.986														387.837	396.855	399.93														388.951	399.993	403.874														390.066
19.6829	386.686	393.608	395.833														387.793	396.725	399.748														388.901	399.843	403.663														390.008
19.6978	386.649	393.499	395.681														387.75	396.597	399.568														388.85	399.694	403.454														389.951
19.7127	386.612	393.391	395.53														387.706	396.469	399.389														388.8	399.546	403.248														389.894
19.7276	386.575	393.284	395.381														387.662	396.341	399.212														388.75	399.398	403.043														389.837
19.7425	386.539	393.177	395.233														387.619	396.214	399.037														388.699	399.252	402.841														389.78
19.7574	386.502	393.07	395.087														387.576	396.088	398.864														388.649	399.105	402.64														389.723
19.7723	386.466	392.964	394.942														387.533	395.962	398.692														388.599	398.96	402.441														389.666
19.7872	386.43	392.859	394.799														387.49	395.837	398.521														388.55	398.815	402.244														389.61
19.8021	386.394	392.754	394.656														387.447	395.712	398.353														388.5	398.671	402.049														389.553
19.817	386.358	392.649	394.515														387.404	395.589	398.185														388.451	398.528	401.856														389.497
19.8319	386.322	392.546	394.376														387.362	395.465	398.02														388.401	398.385	401.664														389.441
19.8468	386.286	392.442	394.237														387.319	395.343	397.855														388.352	398.244	401.474														389.386
19.8617	386.25	392.339	394.1														387.277	395.221	397.693														388.304	398.103	401.285														389.33
19.8766	386.215	392.237	393.964														387.235	395.1	397.531														388.255	397.962	401.099														389.275
19.8915	386.18	392.136	393.829														387.193	394.979	397.371														388.206	397.823	400.914														389.22
19.9064	386.145	392.034	393.695														387.151	394.859	397.212														388.158	397.684	400.73														389.165
19.9213	386.11	391.934	393.562														387.11	394.74	397.055														388.11	397.546	400.548														389.11
19.9362	386.075	391.834	393.431														387.068	394.621	396.899														388.062	397.409	400.368														389.056
19.9511	386.04	391.735	393.3														387.027	394.504	396.744														388.015	397.273	400.189														389.002
19.966	386.005	391.636	393.171														386.986	394.386	396.591														387.967	397.137	400.011														388.948
19.9809	385.971	391.537	393.043														386.946	394.27	396.439														387.92	397.002	399.835														388.895
19.9958	385.937	391.44	392.915														386.905	394.154	396.288														387.873	396.868	399.661														388.841
20.0107	385.903	391.343	392.789														386.865	394.039	396.138														387.826	396.735	399.488														388.788
20.0256	385.869	391.246	392.664														386.824	393.924	395.99														387.78	396.602	399.316														388.736
20.0405	385.835	391.15	392.54														386.784	393.81	395.843														387.734	396.471	399.145														388.683
20.0554	385.802	391.055	392.416														386.745	393.697	395.696														387.688	396.34	398.976														388.631
20.0703	385.768	390.96	392.294														386.705	393.585	395.551														387.642	396.209	398.809														388.579
20.0852	385.735	390.865	392.173														386.666	393.473	395.408														387.596	396.08	398.642														388.527
20.1001	385.702	390.772	392.053														386.627	393.362	395.265														387.551	395.952	398.477														388.476
20.115	385.669	390.679	391.933														386.588	393.251	395.123														387.506	395.824	398.313														388.425
20.1299	385.637	390.586	391.815														386.549	393.141	394.983														387.461	395.697	398.151														388.374
20.1448	385.604	390.494	391.697														386.511	393.032	394.843														387.417	395.57	397.989														388.323
20.1597	385.572	390.403	391.58														386.472	392.924	394.705														387.373	395.445	397.829														388.273
20.1746	385.54	390.312	391.465														386.434	392.816	394.568														387.329	395.32	397.67														388.223
20.1895	385.508	390.222	391.35														386.396	392.709	394.431														387.285	395.196	397.513														388.173
20.2044	385.476	390.132	391.236														386.359	392.603	394.296														387.241	395.073	397.356														388.124
20.2193	385.445	390.043	391.123														386.321	392.497	394.162														387.198	394.951	397.201														388.075
20.2342	385.413	389.954	391.01														386.284	392.392	394.029														387.155	394.829	397.047														388.026
20.2491	385.382	389.866	390.899														386.247	392.287	393.896														387.112	394.709	396.894														387.977
20.264	385.351	389.778	390.788														386.21	392.184	393.765														387.07	394.589	396.742														387.929
20.2789	385.32	389.692	390.678														386.174	392.08	393.635														387.027	394.469	396.591														387.881
20.2938	385.29	389.605	390.569														386.138	391.978	393.505														386.985	394.351	396.442														387.833
20.3087	385.259	389.519	390.461														386.101	391.876	393.377														386.944	394.233	396.293														387.786
20.3236	385.229	389.434	390.353														386.066	391.775	393.25														386.902	394.116	396.146														387.738
20.3385	385.199	389.349	390.247														386.03	391.675	393.123														386.861	394	395.999														387.692
20.3534	385.169	389.265	390.141														385.994	391.575	392.998														386.82	393.884	395.854														387.645
20.3683	385.139	389.181	390.036														385.959	391.475	392.873														386.779	393.769	395.71														387.599
20.3832	385.11	389.098	389.931														385.924	391.377	392.749														386.738	393.655	395.567														387.553
20.3981	385.081	389.016	389.828														385.889	391.279	392.626														386.698	393.542	395.425														387.507
20.413	385.051	388.934	389.725														385.855	391.182	392.504														386.658	393.43	395.284														387.462
20.4279	385.022	388.852	389.623														385.82	391.085	392.383														386.618	393.318	395.143														387.416
20.4428	384.994	388.771	389.521														385.786	390.989	392.263														386.579	393.207	395.004														387.372
20.4577	384.965	388.691	389.421														385.752	390.894	392.143														386.54	393.096	394.866														387.327
20.4726	384.937	388.611	389.321														385.719	390.799	392.025														386.501	392.987	394.729														387.283
20.4875	384.908	388.532	389.221														385.685	390.705	391.907														386.462	392.878	394.593														387.239
20.5024	384.88	388.453	389.123														385.652	390.611	391.79														386.423	392.77	394.458														387.195
20.5173	384.852	388.374	389.025														385.619	390.518	391.674														386.385	392.662	394.323														387.152
20.5322	384.825	388.297	388.928														385.586	390.426	391.559														386.347	392.555	394.19														387.108
20.5471	384.797	388.219	388.832														385.553	390.334	391.445														386.309	392.449	394.058														387.065
20.562	384.77	388.142	388.736														385.521	390.243	391.331														386.272	392.344	393.926														387.023
20.5769	384.743	388.066	388.641														385.489	390.153	391.218														386.234	392.239	393.796														386.98
20.5918	384.716	387.99	388.546														385.457	390.063	391.106														386.197	392.135	393.666														386.938
20.6067	384.689	387.915	388.452														385.425	389.973	390.995														386.161	392.032	393.538														386.897
20.6216	384.662	387.84	388.359														385.393	389.885	390.885														386.124	391.929	393.41														386.855
20.6365	384.636	387.766	388.267														385.362	389.797	390.775														386.088	391.827	393.283														386.814
20.6514	384.609	387.692	388.175														385.33	389.709	390.666														386.052	391.726	393.157														386.773
20.6663	384.583	387.619	388.084														385.299	389.622	390.558														386.016	391.625	393.032														386.732
20.6812	384.557	387.546	387.993														385.269	389.536	390.451														385.98	391.525	392.908														386.691
20.6961	384.531	387.474	387.903														385.238	389.45	390.344														385.945	391.426	392.785														386.651
20.711	384.506	387.402	387.814														385.208	389.365	390.238														385.909	391.328	392.662														386.611
20.7259	384.48	387.33	387.726														385.177	389.28	390.133														385.875	391.23	392.54														386.572
20.7408	384.455	387.259	387.637														385.147	389.196	390.029														385.84	391.132	392.42														386.532
20.7557	384.43	387.189	387.55														385.118	389.112	389.925														385.805	391.036	392.3														386.493
20.7706	384.405	387.119	387.463														385.088	389.029	389.822														385.771	390.94	392.181														386.454
20.7855	384.38	387.05	387.377														385.059	388.947	389.72														385.737	390.844	392.062														386.416
20.8004	384.355	386.981	387.291														385.029	388.865	389.618														385.703	390.75	391.945														386.377
20.8153	384.331	386.912	387.206														385	388.784	389.517														385.67	390.656	391.828														386.339
20.8302	384.307	386.844	387.122														384.971	388.703	389.417														385.636	390.562	391.712														386.301
20.8451	384.282	386.776	387.038														384.943	388.623	389.318														385.603	390.469	391.597														386.263
20.86	384.258	386.709	386.955														384.914	388.543	389.219														385.57	390.377	391.483														386.226
20.8749	384.235	386.642	386.872														384.886	388.464	389.121														385.537	390.285	391.369														386.189
20.8898	384.211	386.576	386.79														384.858	388.385	389.023														385.505	390.194	391.257														386.152
20.9047	384.187	386.51	386.708														384.83	388.307	388.927														385.473	390.104	391.145														386.115
20.9196	384.164	386.445	386.627														384.802	388.23	388.83														385.441	390.014	391.034														386.079
20.9345	384.141	386.38	386.547														384.775	388.152	388.735														385.409	389.925	390.923														386.043
20.9494	384.118	386.315	386.467														384.747	388.076	388.64														385.377	389.837	390.814														386.007
20.9643	384.095	386.251	386.388														384.72	388	388.546														385.346	389.749	390.705														385.971
20.9792	384.072	386.187	386.309														384.693	387.924	388.453														385.315	389.661	390.597														385.936
20.9941	384.05	386.124	386.231														384.667	387.849	388.36														385.284	389.575	390.489														385.901
21.009	384.027	386.061	386.153														384.64	387.775	388.268														385.253	389.488	390.383														385.866
21.0239	384.005	385.999	386.076														384.613	387.701	388.176														385.222	389.403	390.277														385.831
21.0388	383.983	385.937	385.999														384.587	387.627	388.085														385.192	389.318	390.171														385.796
21.0537	383.961	385.875	385.923														384.561	387.554	387.995														385.162	389.233	390.067														385.762
21.0686	383.939	385.814	385.847														384.535	387.482	387.905														385.132	389.149	389.963														385.728
21.0835	383.917	385.753	385.772														384.509	387.41	387.816														385.102	389.066	389.86														385.694
21.0984	383.896	385.693	385.697														384.484	387.338	387.728														385.072	388.983	389.758														385.661
21.1133	383.874	385.633	385.623														384.458	387.267	387.64														385.043	388.901	389.656														385.627
21.1282	383.853	385.574	385.55														384.433	387.197	387.552														385.014	388.819	389.555														385.594
21.1431	383.832	385.515	385.477														384.408	387.126	387.466														384.985	388.738	389.455														385.561
21.158	383.811	385.456	385.404														384.383	387.057	387.38														384.956	388.658	389.355														385.528
21.1729	383.79	385.398	385.332														384.359	386.988	387.294														384.927	388.578	389.256														385.496
21.1878	383.769	385.34	385.26														384.334	386.919	387.209														384.899	388.498	389.158														385.464
21.2027	383.749	385.282	385.189														384.31	386.851	387.125														384.871	388.419	389.061														385.432
21.2176	383.728	385.225	385.119														384.285	386.783	387.041														384.843	388.341	388.964														385.4
21.2325	383.708	385.168	385.049														384.261	386.716	386.958														384.815	388.263	388.868														385.368
21.2474	383.688	385.112	384.979														384.237	386.649	386.875														384.787	388.186	388.772														385.337
21.2623	383.668	385.056	384.91														384.214	386.582	386.793														384.76	388.109	388.677														385.306
21.2772	383.648	385	384.841														384.19	386.516	386.712														384.732	388.032	388.583														385.275
21.2921	383.628	384.945	384.773														384.167	386.451	386.631														384.705	387.957	388.489														385.244
21.307	383.608	384.89	384.705														384.143	386.386	386.551														384.678	387.881	388.396														385.213
21.3219	383.589	384.836	384.638														384.12	386.321	386.471														384.652	387.807	388.304														385.183
21.3368	383.57	384.781	384.571														384.097	386.257	386.391														384.625	387.732	388.212														385.153
21.3517	383.55	384.728	384.504														384.075	386.193	386.313														384.599	387.659	388.121														385.123
21.3666	383.531	384.674	384.438														384.052	386.13	386.234														384.573	387.585	388.03														385.093
21.3815	383.512	384.621	384.373														384.029	386.067	386.157														384.547	387.513	387.941														385.064
21.3964	383.494	384.569	384.308														384.007	386.004	386.08														384.521	387.44	387.851														385.034
21.4113	383.475	384.516	384.243														383.985	385.942	386.003														384.495	387.369	387.763														385.005
21.4262	383.456	384.464	384.179														383.963	385.881	385.927														384.469	387.297	387.675														384.976
21.4411	383.438	384.413	384.115														383.941	385.82	385.851														384.444	387.226	387.587														384.947
21.456	383.419	384.361	384.052														383.919	385.759	385.776														384.419	387.156	387.5														384.919
21.4709	383.401	384.31	383.989														383.898	385.698	385.702														384.394	387.086	387.414														384.89
21.4858	383.383	384.26	383.927														383.876	385.638	385.628														384.369	387.017	387.328														384.862
21.5007	383.365	384.21	383.865														383.855	385.579	385.554														384.345	386.948	387.243														384.834
21.5156	383.347	384.16	383.803														383.834	385.52	385.481														384.32	386.879	387.159														384.806
21.5305	383.33	384.11	383.742														383.813	385.461	385.408														384.296	386.811	387.075														384.779
21.5454	383.312	384.061	383.681														383.792	385.402	385.336														384.272	386.744	386.991														384.751
21.5603	383.295	384.012	383.621														383.771	385.344	385.265														384.248	386.677	386.909														384.724
21.5752	383.277	383.964	383.561														383.75	385.287	385.194														384.224	386.61	386.826														384.697
21.5901	383.26	383.915	383.501														383.73	385.23	385.123														384.2	386.544	386.745														384.67
21.605	383.243	383.867	383.442														383.71	385.173	385.053														384.177	386.478	386.664														384.644
21.6199	383.226	383.82	383.384														383.69	385.116	384.983														384.153	386.413	386.583														384.617
21.6348	383.209	383.773	383.325														383.67	385.06	384.914														384.13	386.348	386.503														384.591
21.6497	383.192	383.726	383.267														383.65	385.005	384.845														384.107	386.284	386.424														384.565
21.6646	383.175	383.679	383.21														383.63	384.949	384.777														384.084	386.22	386.345														384.539
21.6795	383.159	383.633	383.153														383.61	384.895	384.709														384.062	386.156	386.266														384.513
21.6944	383.142	383.587	383.096														383.591	384.84	384.642														384.039	386.093	386.188														384.487
21.7093	383.126	383.541	383.039														383.571	384.786	384.575														384.017	386.031	386.111														384.462
21.7242	383.11	383.496	382.983														383.552	384.732	384.509														383.994	385.968	386.034														384.436
21.7391	383.094	383.451	382.928														383.533	384.679	384.443														383.972	385.906	385.958														384.411
21.754	383.078	383.406	382.873														383.514	384.625	384.377														383.95	385.845	385.882														384.386
21.7689	383.062	383.361	382.818														383.495	384.573	384.312														383.928	385.784	385.807														384.362
21.7838	383.046	383.317	382.763														383.476	384.52	384.248														383.907	385.723	385.732														384.337
21.7987	383.03	383.273	382.709														383.458	384.468	384.183														383.885	385.663	385.658														384.313
21.8136	383.015	383.23	382.655														383.439	384.417	384.12														383.864	385.604	385.584														384.288
21.8285	382.999	383.187	382.602														383.421	384.365	384.056														383.843	385.544	385.511														384.264
21.8434	382.984	383.144	382.549														383.403	384.314	383.994														383.822	385.485	385.438														384.24
21.8583	382.969	383.101	382.496														383.385	384.264	383.931														383.801	385.427	385.366														384.217
21.8732	382.954	383.059	382.444														383.367	384.214	383.869														383.78	385.369	385.294														384.193
21.8881	382.938	383.017	382.392														383.349	384.164	383.807														383.759	385.311	385.223														384.169
21.903	382.924	382.975	382.341														383.331	384.114	383.746														383.739	385.253	385.152														384.146
21.9179	382.909	382.933	382.289														383.313	384.065	383.685														383.718	385.196	385.082														384.123
21.9328	382.894	382.892	382.238														383.296	384.016	383.625														383.698	385.14	385.012														384.1
21.9477	382.879	382.851	382.188														383.279	383.967	383.565														383.678	385.084	384.942														384.077
21.9626	382.865	382.81	382.138														383.261	383.919	383.506														383.658	385.028	384.874														384.055
21.9775	382.85	382.77	382.088														383.244	383.871	383.446														383.638	384.972	384.805														384.032
21.9924	382.836	382.73	382.038														383.227	383.824	383.388														383.618	384.917	384.737														384.01
22.0073	382.822	382.69	381.989														383.21	383.776	383.329														383.599	384.863	384.67														383.987
22.0222	382.807	382.65	381.94														383.193	383.729	383.271														383.579	384.808	384.603														383.965
22.0371	382.793	382.611	381.892														383.177	383.683	383.214														383.56	384.754	384.536														383.943
22.052	382.779	382.572	381.843														383.16	383.636	383.157														383.541	384.701	384.47														383.922
22.0669	382.766	382.533	381.796														383.144	383.59	383.1														383.522	384.647	384.404														383.9
22.0818	382.752	382.495	381.748														383.127	383.545	383.043														383.503	384.595	384.339														383.879
22.0967	382.738	382.456	381.701														383.111	383.499	382.987														383.484	384.542	384.274														383.857
22.1116	382.724	382.418	381.654														383.095	383.454	382.932														383.466	384.49	384.21														383.836
22.1265	382.711	382.38	381.607														383.079	383.409	382.877														383.447	384.438	384.146														383.815
22.1414	382.698	382.343	381.561														383.063	383.365	382.822														383.429	384.387	384.082														383.794
22.1563	382.684	382.306	381.515														383.047	383.321	382.767														383.41	384.336	384.019														383.773
22.1712	382.671	382.269	381.469														383.032	383.277	382.713														383.392	384.285	383.957														383.753
22.1861	382.658	382.232	381.424														383.016	383.233	382.659														383.374	384.234	383.895														383.732
22.201	382.645	382.195	381.379														383.001	383.19	382.606														383.356	384.184	383.833														383.712
22.2159	382.632	382.159	381.334														382.985	383.147	382.553														383.338	384.135	383.771														383.692
22.2308	382.619	382.123	381.29														382.97	383.104	382.5														383.321	384.085	383.71														383.672
22.2457	382.606	382.087	381.246														382.955	383.062	382.448														383.303	384.036	383.65														383.652
22.2606	382.593	382.052	381.202														382.94	383.02	382.396														383.286	383.987	383.59														383.632
22.2755	382.581	382.017	381.158														382.925	382.978	382.344														383.268	383.939	383.53														383.612
22.2904	382.568	381.982	381.115														382.91	382.936	382.293														383.251	383.891	383.471														383.593
22.3053	382.556	381.947	381.072														382.895	382.895	382.242														383.234	383.843	383.412														383.573
22.3202	382.544	381.912	381.03														382.88	382.854	382.191														383.217	383.796	383.353														383.554
22.3351	382.531	381.878	380.987														382.866	382.813	382.141														383.2	383.749	383.295														383.535
22.35	382.519	381.844	380.945														382.851	382.773	382.091														383.184	383.702	383.238														383.516
22.3649	382.507	381.81	380.903														382.837	382.733	382.042														383.167	383.655	383.18														383.497
22.3798	382.495	381.776	380.862														382.823	382.693	381.993														383.151	383.609	383.123														383.478
22.3947	382.483	381.743	380.821														382.809	382.653	381.944														383.134	383.563	383.067														383.46
22.4096	382.471	381.71	380.78														382.794	382.614	381.895														383.118	383.518	383.011														383.441
22.4245	382.459	381.677	380.739														382.781	382.575	381.847														383.102	383.473	382.955														383.423
22.4394	382.448	381.644	380.699														382.767	382.536	381.799														383.086	383.428	382.899														383.405
22.4543	382.436	381.612	380.659														382.753	382.497	381.751														383.07	383.383	382.844														383.387
22.4692	382.424	381.579	380.619														382.739	382.459	381.704														383.054	383.339	382.79														383.369
22.4841	382.413	381.547	380.579														382.726	382.421	381.657														383.038	383.295	382.735														383.351
22.499	382.402	381.515	380.54														382.712	382.383	381.611														383.022	383.251	382.681														383.333
22.5139	382.39	381.484	380.501														382.699	382.346	381.564														383.007	383.208	382.628														383.315
22.5288	382.379	381.452	380.462														382.685	382.309	381.518														382.991	383.165	382.575														383.298
22.5437	382.368	381.421	380.424														382.672	382.272	381.473														382.976	383.122	382.522														383.28
22.5586	382.357	381.39	380.385														382.659	382.235	381.427														382.961	383.079	382.469														383.263
22.5735	382.346	381.359	380.347														382.646	382.198	381.382														382.946	383.037	382.417														383.246
22.5884	382.335	381.329	380.31														382.633	382.162	381.338														382.931	382.995	382.366														383.229
22.6033	382.324	381.298	380.272														382.62	382.126	381.293														382.916	382.953	382.314														383.212
22.6182	382.313	381.268	380.235														382.607	382.09	381.249														382.901	382.912	382.263														383.195
22.6331	382.302	381.238	380.198														382.594	382.055	381.205														382.886	382.871	382.212														383.178
22.648	382.292	381.209	380.161														382.582	382.019	381.162														382.872	382.83	382.162														383.162
22.6629	382.281	381.179	380.125														382.569	381.984	381.118														382.857	382.79	382.112														383.145
22.6778	382.271	381.15	380.089														382.557	381.949	381.075														382.843	382.749	382.062														383.129
22.6927	382.26	381.12	380.053														382.544	381.915	381.033														382.829	382.709	382.013														383.113
22.7076	382.25	381.091	380.017														382.532	381.881	380.99														382.814	382.67	381.964														383.097
22.7225	382.24	381.063	379.981														382.52	381.846	380.948														382.8	382.63	381.915														383.081
22.7374	382.229	381.034	379.946														382.508	381.813	380.906														382.786	382.591	381.867														383.065
22.7523	382.219	381.006	379.911														382.496	381.779	380.865														382.772	382.552	381.819														383.049
22.7672	382.209	380.978	379.876														382.484	381.745	380.824														382.759	382.513	381.771														383.033
22.7821	382.199	380.95	379.842														382.472	381.712	380.783														382.745	382.475	381.724														383.018
22.797	382.189	380.922	379.808														382.46	381.679	380.742														382.731	382.437	381.677														383.002
22.8119	382.179	380.894	379.774														382.448	381.647	380.702														382.718	382.399	381.63														382.987
22.8268	382.17	380.867	379.74														382.437	381.614	380.662														382.704	382.361	381.583														382.971
22.8417	382.16	380.84	379.706														382.425	381.582	380.622														382.691	382.324	381.537														382.956
22.8566	382.15	380.812	379.673														382.414	381.55	380.582														382.677	382.287	381.492														382.941
22.8715	382.141	380.786	379.64														382.402	381.518	380.543														382.664	382.25	381.446														382.926
22.8864	382.131	380.759	379.607														382.391	381.486	380.504														382.651	382.213	381.401														382.911
22.9013	382.122	380.732	379.574														382.38	381.455	380.465														382.638	382.177	381.356														382.897
22.9162	382.112	380.706	379.541														382.369	381.423	380.426														382.625	382.141	381.311														382.882
22.9311	382.103	380.68	379.509														382.358	381.392	380.388														382.612	382.105	381.267														382.867
22.946	382.093	380.654	379.477														382.347	381.362	380.35														382.6	382.069	381.223														382.853
22.9609	382.084	380.628	379.445														382.336	381.331	380.312														382.587	382.034	381.18														382.838
22.9758	382.075	380.603	379.414														382.325	381.301	380.275														382.574	381.999	381.136														382.824
22.9907	382.066	380.577	379.382														382.314	381.27	380.238														382.562	381.964	381.093														382.81
23.0056	382.057	380.552	379.351														382.303	381.241	380.201														382.55	381.929	381.05														382.796
23.0205	382.048	380.527	379.32														382.293	381.211	380.164														382.537	381.895	381.008														382.782
23.0354	382.039	380.502	379.289														382.282	381.181	380.128														382.525	381.861	380.966														382.768
23.0503	382.03	380.477	379.259														382.272	381.152	380.091														382.513	381.827	380.924														382.754
23.0652	382.021	380.452	379.228														382.261	381.123	380.055														382.501	381.793	380.882														382.74
23.0801	382.013	380.428	379.198														382.251	381.094	380.02														382.489	381.759	380.841														382.727
23.095	382.004	380.404	379.168														382.24	381.065	379.984														382.477	381.726	380.8														382.713
23.1099	381.995	380.38	379.139														382.23	381.036	379.949														382.465	381.693	380.759														382.7
23.1248	381.987	380.356	379.109														382.22	381.008	379.914														382.453	381.66	380.718														382.687
23.1397	381.978	380.332	379.08														382.21	380.98	379.879														382.442	381.627	380.678														382.673
23.1546	381.97	380.308	379.051														382.2	380.952	379.844														382.43	381.595	380.638														382.66
23.1695	381.961	380.285	379.022														382.19	380.924	379.81														382.419	381.563	380.598														382.647
23.1844	381.953	380.262	378.993														382.18	380.896	379.776														382.407	381.531	380.559														382.634
23.1993	381.945	380.238	378.964														382.17	380.869	379.742														382.396	381.499	380.52														382.621
23.2142	381.937	380.215	378.936														382.161	380.842	379.709														382.384	381.468	380.481														382.608
23.2291	381.928	380.193	378.908														382.151	380.815	379.675														382.373	381.436	380.442														382.596
23.244	381.92	380.17	378.88														382.141	380.788	379.642														382.362	381.405	380.404														382.583
23.2589	381.912	380.147	378.852														382.132	380.761	379.609														382.351	381.374	380.366														382.571
23.2738	381.904	380.125	378.825														382.122	380.734	379.576														382.34	381.344	380.328														382.558
23.2887	381.896	380.103	378.797														382.113	380.708	379.544														382.329	381.313	380.29														382.546
23.3036	381.888	380.081	378.77														382.103	380.682	379.512														382.318	381.283	380.253														382.533
23.3185	381.881	380.059	378.743														382.094	380.656	379.479														382.308	381.253	380.216														382.521
23.3334	381.873	380.037	378.716														382.085	380.63	379.448														382.297	381.223	380.179														382.509
23.3483	381.865	380.016	378.689														382.076	380.604	379.416														382.286	381.193	380.143														382.497
23.3632	381.857	379.994	378.663														382.067	380.579	379.385														382.276	381.164	380.106														382.485
23.3781	381.85	379.973	378.637														382.058	380.554	379.353														382.265	381.135	380.07														382.473
23.393	381.842	379.952	378.611														382.049	380.529	379.322														382.255	381.106	380.034														382.461
23.4079	381.835	379.931	378.585														382.04	380.504	379.292														382.245	381.077	379.999														382.45
23.4228	381.827	379.91	378.559														382.031	380.479	379.261														382.234	381.048	379.963														382.438
23.4377	381.82	379.889	378.533														382.022	380.454	379.231														382.224	381.02	379.928														382.426
23.4526	381.812	379.868	378.508														382.013	380.43	379.201														382.214	380.991	379.893														382.415
23.4675	381.805	379.848	378.483														382.005	380.406	379.171														382.204	380.963	379.859														382.404
23.4824	381.798	379.828	378.457														381.996	380.381	379.141														382.194	380.935	379.824														382.392
23.4973	381.791	379.807	378.433														381.987	380.358	379.111														382.184	380.908	379.79														382.381
23.5122	381.783	379.787	378.408														381.979	380.334	379.082														382.174	380.88	379.756														382.37
23.5271	381.776	379.767	378.383														381.97	380.31	379.053														382.165	380.853	379.722														382.359
23.542	381.769	379.748	378.359														381.962	380.287	379.024														382.155	380.826	379.689														382.348
23.5569	381.762	379.728	378.335														381.954	380.263	378.995														382.145	380.799	379.656														382.337
23.5718	381.755	379.708	378.311														381.945	380.24	378.967														382.136	380.772	379.623														382.326
23.5867	381.748	379.689	378.287														381.937	380.217	378.938														382.126	380.745	379.59														382.315
23.6016	381.741	379.67	378.263														381.929	380.194	378.91														382.117	380.719	379.557														382.304
23.6165	381.735	379.651	378.239														381.921	380.172	378.882														382.107	380.693	379.525														382.294
23.6314	381.728	379.632	378.216														381.913	380.149	378.854														382.098	380.667	379.493														382.283
23.6463	381.721	379.613	378.193														381.905	380.127	378.827														382.089	380.641	379.461														382.273
23.6612	381.714	379.594	378.169														381.897	380.105	378.799														382.08	380.615	379.429														382.262
23.6761	381.708	379.575	378.146														381.889	380.082	378.772														382.07	380.59	379.398														382.252
23.691	381.701	379.557	378.124														381.881	380.061	378.745														382.061	380.564	379.366														382.241
23.7059	381.694	379.539	378.101														381.873	380.039	378.718														382.052	380.539	379.335														382.231
23.7208	381.688	379.52	378.079														381.866	380.017	378.691														382.043	380.514	379.304														382.221
23.7357	381.681	379.502	378.056														381.858	379.996	378.665														382.034	380.489	379.274														382.211
23.7506	381.675	379.484	378.034														381.85	379.974	378.639														382.026	380.464	379.243														382.201
23.7655	381.669	379.466	378.012														381.843	379.953	378.613														382.017	380.44	379.213														382.191
23.7804	381.662	379.449	377.99														381.835	379.932	378.587														382.008	380.416	379.183														382.181
23.7953	381.656	379.431	377.968														381.828	379.911	378.561														382	380.391	379.153														382.171
23.8102	381.65	379.414	377.947														381.82	379.89	378.535														381.991	380.367	379.124														382.162
23.8251	381.644	379.396	377.925														381.813	379.87	378.51														381.982	380.344	379.094														382.152
23.84	381.637	379.379	377.904														381.806	379.849	378.484														381.974	380.32	379.065														382.142
23.8549	381.631	379.362	377.883														381.798	379.829	378.459														381.966	380.296	379.036														382.133
23.8698	381.625	379.345	377.862														381.791	379.809	378.434														381.957	380.273	379.007														382.123
23.8847	381.619	379.328	377.841														381.784	379.789	378.41														381.949	380.25	378.978														382.114
23.8996	381.613	379.311	377.82														381.777	379.769	378.385														381.941	380.227	378.95														382.104
23.9145	381.607	379.294	377.8														381.77	379.749	378.361														381.932	380.204	378.922														382.095
23.9294	381.601	379.278	377.779														381.763	379.729	378.336														381.924	380.181	378.894														382.086
23.9443	381.595	379.261	377.759														381.756	379.71	378.312														381.916	380.158	378.866														382.077
23.9592	381.589	379.245	377.739														381.749	379.69	378.288														381.908	380.136	378.838														382.068
23.9741	381.584	379.229	377.719														381.742	379.671	378.265														381.9	380.114	378.811														382.058
23.989	381.578	379.213	377.699														381.735	379.652	378.241														381.892	380.092	378.783														382.05
24.0039	381.572	379.197	377.679														381.728	379.633	378.218														381.884	380.07	378.756														382.041
24.0188	381.566	379.181	377.659														381.722	379.614	378.194														381.877	380.048	378.729														382.032
24.0337	381.561	379.165	377.64														381.715	379.595	378.171														381.869	380.026	378.702														382.023
24.0486	381.555	379.149	377.62														381.708	379.577	378.148														381.861	380.005	378.676														382.014
24.0635	381.55	379.134	377.601														381.702	379.558	378.125														381.854	379.983	378.649														382.005
24.0784	381.544	379.118	377.582														381.695	379.54	378.103														381.846	379.962	378.623														381.997
24.0933	381.539	379.103	377.563														381.688	379.522	378.08														381.838	379.941	378.597														381.988
24.1082	381.533	379.087	377.544														381.682	379.504	378.058														381.831	379.92	378.571														381.98
24.1231	381.528	379.072	377.526														381.676	379.486	378.036														381.823	379.899	378.546														381.971
24.138	381.522	379.057	377.507														381.669	379.468	378.014														381.816	379.878	378.52														381.963
24.1529	381.517	379.042	377.489														381.663	379.45	377.992														381.809	379.858	378.495														381.955
24.1678	381.512	379.027	377.47														381.656	379.432	377.97														381.801	379.837	378.47														381.946
24.1827	381.506	379.013	377.452														381.65	379.415	377.948														381.794	379.817	378.445														381.938
24.1976	381.501	378.998	377.434														381.644	379.397	377.927														381.787	379.797	378.42														381.93
24.2125	381.496	378.983	377.416														381.638	379.38	377.906														381.78	379.777	378.395														381.922
24.2274	381.491	378.969	377.398														381.632	379.363	377.884														381.773	379.757	378.371														381.914
24.2423	381.486	378.954	377.38														381.626	379.346	377.863														381.766	379.738	378.346														381.906
24.2572	381.48	378.94	377.363														381.62	379.329	377.842														381.759	379.718	378.322														381.898
24.2721	381.475	378.926	377.345														381.614	379.312	377.822														381.752	379.698	378.298														381.89
24.287	381.47	378.912	377.328														381.608	379.296	377.801														381.745	379.679	378.274														381.882
24.3019	381.465	378.898	377.311														381.602	379.279	377.781														381.738	379.66	378.251														381.874
24.3168	381.46	378.884	377.293														381.596	379.262	377.76														381.731	379.641	378.227														381.866
24.3317	381.455	378.87	377.276														381.59	379.246	377.74														381.724	379.622	378.204														381.859
24.3466	381.451	378.857	377.26														381.584	379.23	377.72														381.718	379.603	378.181														381.851
24.3615	381.446	378.843	377.243														381.578	379.214	377.7														381.711	379.585	378.158														381.844
24.3764	381.441	378.829	377.226														381.573	379.198	377.68														381.704	379.566	378.135														381.836
24.3913	381.436	378.816	377.21														381.567	379.182	377.661														381.698	379.548	378.112														381.829
24.4062	381.431	378.803	377.193														381.561	379.166	377.641														381.691	379.529	378.089														381.821
24.4211	381.427	378.789	377.177														381.556	379.15	377.622														381.685	379.511	378.067														381.814
24.436	381.422	378.776	377.161														381.55	379.135	377.603														381.678	379.493	378.045														381.806
24.4509	381.417	378.763	377.144														381.544	379.119	377.584														381.672	379.475	378.023														381.799
24.4658	381.413	378.75	377.128														381.539	379.104	377.565														381.665	379.457	378.001														381.792
24.4807	381.408	378.737	377.113														381.534	379.089	377.546														381.659	379.44	377.979														381.785
24.4956	381.403	378.725	377.097														381.528	379.073	377.527														381.653	379.422	377.957														381.778
24.5105	381.399	378.712	377.081														381.523	379.058	377.508														381.647	379.405	377.936														381.77
24.5254	381.394	378.699	377.065														381.517	379.043	377.49														381.64	379.387	377.914														381.763
24.5403	381.39	378.687	377.05														381.512	379.028	377.472														381.634	379.37	377.893														381.756
24.5552	381.385	378.674	377.035														381.507	379.014	377.453														381.628	379.353	377.872														381.75
24.5701	381.381	378.662	377.019														381.501	378.999	377.435														381.622	379.336	377.851														381.743
24.585	381.377	378.65	377.004														381.496	378.984	377.417														381.616	379.319	377.83														381.736
24.5999	381.372	378.637	376.989														381.491	378.97	377.399														381.61	379.302	377.81														381.729
24.6148	381.368	378.625	376.974														381.486	378.956	377.382														381.604	379.286	377.789														381.722
24.6297	381.363	378.613	376.959														381.481	378.941	377.364														381.598	379.269	377.769														381.716
24.6446	381.359	378.601	376.945														381.476	378.927	377.347														381.592	379.253	377.749														381.709
24.6595	381.355	378.589	376.93														381.471	378.913	377.329														381.586	379.237	377.728														381.702
24.6744	381.351	378.578	376.915														381.466	378.899	377.312														381.581	379.22	377.708														381.696
24.6893	381.347	378.566	376.901														381.461	378.885	377.295														381.575	379.204	377.689														381.689
24.7042	381.342	378.554	376.887														381.456	378.871	377.278														381.569	379.188	377.669														381.683
24.7191	381.338	378.543	376.872														381.451	378.858	377.261														381.564	379.173	377.649														381.676
24.734	381.334	378.531	376.858														381.446	378.844	377.244														381.558	379.157	377.63														381.67
24.7489	381.33	378.52	376.844														381.441	378.83	377.227														381.552	379.141	377.611														381.663
24.7638	381.326	378.508	376.83														381.436	378.817	377.211														381.547	379.126	377.591														381.657
24.7787	381.322	378.497	376.816														381.432	378.804	377.194														381.541	379.11	377.572														381.651
24.7936	381.318	378.486	376.802														381.427	378.79	377.178														381.536	379.095	377.554														381.645
24.8085	381.314	378.475	376.789														381.422	378.777	377.162														381.53	379.08	377.535														381.638
24.8234	381.31	378.464	376.775														381.418	378.764	377.146														381.525	379.064	377.516														381.632
24.8383	381.306	378.453	376.762														381.413	378.751	377.13														381.52	379.049	377.498														381.626
24.8532	381.302	378.442	376.748														381.408	378.738	377.114														381.514	379.035	377.479														381.62
24.8681	381.298	378.431	376.735														381.404	378.726	377.098														381.509	379.02	377.461														381.614
24.883	381.295	378.421	376.722														381.399	378.713	377.082														381.504	379.005	377.443														381.608
24.8979	381.291	378.41	376.709														381.395	378.7	377.067														381.498	378.99	377.425														381.602
24.9128	381.287	378.399	376.695														381.39	378.688	377.051														381.493	378.976	377.407														381.596
24.9277	381.283	378.389	376.683														381.386	378.675	377.036														381.488	378.961	377.389														381.59
24.9426	381.28	378.378	376.67														381.381	378.663	377.02														381.483	378.947	377.371														381.585
24.9575	381.276	378.368	376.657														381.377	378.651	377.005														381.478	378.933	377.354														381.579
24.9724	381.272	378.358	376.644														381.372	378.638	376.99														381.473	378.919	377.336														381.573
24.9873	381.268	378.348	376.632														381.368	378.626	376.975														381.468	378.905	377.319														381.567
25.0022	381.265	378.337	376.619														381.364	378.614	376.96														381.463	378.891	377.302														381.562
25.0171	381.261	378.327	376.607														381.36	378.602	376.946														381.458	378.877	377.285														381.556
25.032	381.258	378.317	376.594														381.355	378.59	376.931														381.453	378.863	377.268														381.551
25.0469	381.254	378.307	376.582														381.351	378.578	376.916														381.448	378.85	377.251														381.545
25.0618	381.251	378.297	376.57														381.347	378.567	376.902														381.443	378.836	377.234														381.54
25.0767	381.247	378.288	376.558														381.343	378.555	376.888														381.438	378.823	377.218														381.534
25.0916	381.244	378.278	376.546														381.339	378.544	376.873														381.434	378.809	377.201														381.529
25.1065	381.24	378.268	376.534														381.334	378.532	376.859														381.429	378.796	377.185														381.523
25.1214	381.237	378.259	376.522														381.33	378.521	376.845														381.424	378.783	377.168														381.518
25.1363	381.233	378.249	376.51														381.326	378.509	376.831														381.419	378.77	377.152														381.513
25.1512	381.23	378.24	376.498														381.322	378.498	376.817														381.415	378.757	377.136														381.507
25.1661	381.226	378.23	376.487														381.318	378.487	376.803														381.41	378.744	377.12														381.502
25.181	381.223	378.221	376.475														381.314	378.476	376.79														381.406	378.731	377.104														381.497
25.1959	381.22	378.211	376.464														381.31	378.465	376.776														381.401	378.718	377.089														381.492
25.2108	381.216	378.202	376.452														381.306	378.454	376.763														381.396	378.705	377.073														381.486
25.2257	381.213	378.193	376.441														381.303	378.443	376.749														381.392	378.693	377.058														381.481
25.2406	381.21	378.184	376.43														381.299	378.432	376.736														381.387	378.68	377.042														381.476
25.2555	381.207	378.175	376.419														381.295	378.421	376.723														381.383	378.668	377.027														381.471
25.2704	381.203	378.166	376.407														381.291	378.411	376.71														381.379	378.656	377.012														381.466
25.2853	381.2	378.157	376.396														381.287	378.4	376.696														381.374	378.643	376.996														381.461
25.3002	381.197	378.148	376.386														381.284	378.39	376.683														381.37	378.631	376.981														381.456
25.3151	381.194	378.139	376.375														381.28	378.379	376.671														381.366	378.619	376.967														381.451
25.33	381.191	378.131	376.364														381.276	378.369	376.658														381.361	378.607	376.952														381.447
25.3449	381.188	378.122	376.353														381.272	378.359	376.645														381.357	378.595	376.937														381.442
25.3598	381.185	378.113	376.343														381.269	378.348	376.632														381.353	378.583	376.922														381.437
25.3747	381.182	378.105	376.332														381.265	378.338	376.62														381.349	378.572	376.908														381.432
25.3896	381.179	378.096	376.321														381.261	378.328	376.608														381.344	378.56	376.894														381.427
25.4045	381.176	378.088	376.311														381.258	378.318	376.595														381.34	378.548	376.879														381.423
25.4194	381.173	378.079	376.301														381.254	378.308	376.583														381.336	378.537	376.865														381.418
25.4343	381.17	378.071	376.29														381.251	378.298	376.571														381.332	378.525	376.851														381.413
25.4492	381.167	378.063	376.28														381.247	378.288	376.559														381.328	378.514	376.837														381.409
25.4641	381.164	378.055	376.27														381.244	378.279	376.547														381.324	378.503	376.823														381.404
25.479	381.161	378.046	376.26														381.24	378.269	376.535														381.32	378.491	376.809														381.4
25.4939	381.158	378.038	376.25														381.237	378.259	376.523														381.316	378.48	376.795														381.395
25.5088	381.155	378.03	376.24														381.233	378.25	376.511														381.312	378.469	376.782														381.391
25.5237	381.152	378.022	376.23														381.23	378.24	376.499														381.308	378.458	376.768														381.386
25.5386	381.149	378.014	376.22														381.227	378.231	376.488														381.304	378.447	376.755														381.382
25.5535	381.146	378.006	376.211														381.223	378.221	376.476														381.3	378.437	376.741														381.377
25.5684	381.144	377.998	376.201														381.22	378.212	376.465														381.296	378.426	376.728														381.373
25.5833	381.141	377.991	376.191														381.217	378.203	376.453														381.293	378.415	376.715														381.369
25.5982	381.138	377.983	376.182														381.213	378.194	376.442														381.289	378.405	376.702														381.364
25.6131	381.135	377.975	376.172														381.21	378.185	376.431														381.285	378.394	376.689														381.36
25.628	381.133	377.968	376.163														381.207	378.176	376.419														381.281	378.384	376.676														381.356
25.6429	381.13	377.96	376.153														381.204	378.167	376.408														381.278	378.373	376.663														381.351
25.6578	381.127	377.953	376.144														381.201	378.158	376.397														381.274	378.363	376.65														381.347
25.6727	381.124	377.945	376.135														381.197	378.149	376.386														381.27	378.353	376.638														381.343
25.6876	381.122	377.938	376.126														381.194	378.14	376.375														381.267	378.342	376.625														381.339
25.7025	381.119	377.93	376.117														381.191	378.131	376.365														381.263	378.332	376.613														381.335
25.7174	381.117	377.923	376.108														381.188	378.123	376.354														381.259	378.322	376.6														381.331
25.7323	381.114	377.916	376.099														381.185	378.114	376.343														381.256	378.312	376.588														381.327
25.7472	381.111	377.908	376.09														381.182	378.105	376.333														381.252	378.302	376.576														381.323
25.7621	381.109	377.901	376.081														381.179	378.097	376.322														381.249	378.292	376.564														381.319
25.777	381.106	377.894	376.072														381.176	378.088	376.312														381.245	378.283	376.551														381.315
25.7919	381.104	377.887	376.063														381.173	378.08	376.301														381.242	378.273	376.539														381.311
25.8068	381.101	377.88	376.055														381.17	378.072	376.291														381.238	378.263	376.528														381.307
25.8217	381.099	377.873	376.046														381.167	378.063	376.281														381.235	378.254	376.516														381.303
25.8366	381.096	377.866	376.038														381.164	378.055	376.271														381.231	378.244	376.504														381.299
25.8515	381.094	377.859	376.029														381.161	378.047	376.261														381.228	378.235	376.492														381.295
25.8664	381.091	377.852	376.021														381.158	378.039	376.251														381.225	378.225	376.481														381.291
25.8813	381.089	377.846	376.012														381.155	378.031	376.241														381.221	378.216	376.469														381.288
25.8962	381.086	377.839	376.004														381.152	378.023	376.231														381.218	378.207	376.458														381.284
25.9111	381.084	377.832	375.996														381.149	378.015	376.221														381.215	378.198	376.446														381.28
25.926	381.082	377.825	375.987														381.147	378.007	376.211														381.212	378.188	376.435														381.276
25.9409	381.079	377.819	375.979														381.144	377.999	376.202														381.208	378.179	376.424														381.273
25.9558	381.077	377.812	375.971														381.141	377.991	376.192														381.205	378.17	376.413														381.269
25.9707	381.075	377.806	375.963														381.138	377.984	376.182														381.202	378.161	376.402														381.265
25.9856	381.072	377.799	375.955														381.135	377.976	376.173														381.199	378.152	376.391														381.262
26.0005	381.07	377.793	375.947														381.133	377.968	376.164														381.196	378.144	376.38														381.258
26.0154	381.068	377.786	375.939														381.13	377.961	376.154														381.192	378.135	376.369														381.255
26.0303	381.065	377.78	375.931														381.127	377.953	376.145														381.189	378.126	376.358														381.251
26.0452	381.063	377.774	375.924														381.125	377.946	376.136														381.186	378.117	376.348														381.248
26.0601	381.061	377.767	375.916														381.122	377.938	376.126														381.183	378.109	376.337														381.244
26.075	381.059	377.761	375.908														381.119	377.931	376.117														381.18	378.1	376.327														381.241
26.0899	381.057	377.755	375.901														381.117	377.923	376.108														381.177	378.092	376.316														381.237
26.1048	381.054	377.749	375.893														381.114	377.916	376.099														381.174	378.083	376.306														381.234
26.1197	381.052	377.743	375.885														381.112	377.909	376.09														381.171	378.075	376.295														381.23
26.1346	381.05	377.737	375.878														381.109	377.902	376.082														381.168	378.067	376.285														381.227
26.1495	381.048	377.731	375.871														381.106	377.895	376.073														381.165	378.059	376.275														381.224
26.1644	381.046	377.725	375.863														381.104	377.888	376.064														381.162	378.05	376.265														381.22
26.1793	381.044	377.719	375.856														381.101	377.881	376.055														381.159	378.042	376.255														381.217
26.1942	381.041	377.713	375.849														381.099	377.874	376.047														381.156	378.034	376.245														381.214
26.2091	381.039	377.707	375.841														381.096	377.867	376.038														381.153	378.026	376.235														381.211
26.224	381.037	377.701	375.834														381.094	377.86	376.03														381.151	378.018	376.225														381.207
26.2389	381.035	377.696	375.827														381.092	377.853	376.021														381.148	378.01	376.215														381.204
26.2538	381.033	377.69	375.82														381.089	377.846	376.013														381.145	378.002	376.206														381.201
26.2687	381.031	377.684	375.813														381.087	377.839	376.004														381.142	377.994	376.196														381.198
26.2836	381.029	377.678	375.806														381.084	377.833	375.996														381.139	377.987	376.186														381.195
26.2985	381.027	377.673	375.799														381.082	377.826	375.988														381.137	377.979	376.177														381.191
26.3134	381.025	377.667	375.792														381.08	377.819	375.98														381.134	377.971	376.167														381.188
26.3283	381.023	377.662	375.785														381.077	377.813	375.972														381.131	377.964	376.158														381.185
26.3432	381.021	377.656	375.779														381.075	377.806	375.964														381.128	377.956	376.149														381.182
26.3581	381.019	377.651	375.772														381.072	377.8	375.956														381.126	377.949	376.139														381.179
26.373	381.017	377.645	375.765														381.07	377.793	375.948														381.123	377.941	376.13														381.176
26.3879	381.015	377.64	375.758														381.068	377.787	375.94														381.12	377.934	376.121														381.173
26.4028	381.013	377.635	375.752														381.066	377.781	375.932														381.118	377.926	376.112														381.17
26.4177	381.012	377.629	375.745														381.063	377.774	375.924														381.115	377.919	376.103														381.167
26.4326	381.01	377.624	375.739														381.061	377.768	375.916														381.113	377.912	376.094														381.164
26.4475	381.008	377.619	375.732														381.059	377.762	375.909														381.11	377.905	376.085														381.161
26.4624	381.006	377.613	375.726														381.057	377.756	375.901														381.108	377.898	376.076														381.158
26.4773	381.004	377.608	375.719														381.055	377.749	375.894														381.105	377.89	376.068														381.155
26.4922	381.002	377.603	375.713														381.052	377.743	375.886														381.102	377.883	376.059														381.153
26.5071	381	377.598	375.707														381.05	377.737	375.879														381.1	377.876	376.05														381.15
26.522	380.999	377.593	375.701														381.048	377.731	375.871														381.097	377.869	376.042														381.147
26.5369	380.997	377.588	375.694														381.046	377.725	375.864														381.095	377.863	376.033														381.144
26.5518	380.995	377.583	375.688														381.044	377.719	375.856														381.093	377.856	376.025														381.141
26.5667	380.993	377.578	375.682														381.042	377.713	375.849														381.09	377.849	376.016														381.139
26.5816	380.991	377.573	375.676														381.04	377.708	375.842														381.088	377.842	376.008														381.136
26.5965	380.99	377.568	375.67														381.037	377.702	375.835														381.085	377.835	376														381.133
26.6114	380.988	377.563	375.664														381.035	377.696	375.828														381.083	377.829	375.991														381.13
26.6263	380.986	377.558	375.658														381.033	377.69	375.821														381.08	377.822	375.983														381.128
26.6412	380.984	377.554	375.652														381.031	377.685	375.814														381.078	377.815	375.975														381.125
26.6561	380.983	377.549	375.646														381.029	377.679	375.807														381.076	377.809	375.967														381.122
26.671	380.981	377.544	375.64														381.027	377.673	375.8														381.073	377.802	375.959														381.12
26.6859	380.979	377.539	375.634														381.025	377.668	375.793														381.071	377.796	375.951														381.117
26.7008	380.978	377.535	375.629														381.023	377.662	375.786														381.069	377.789	375.943														381.114
26.7157	380.976	377.53	375.623														381.021	377.657	375.779														381.067	377.783	375.935														381.112
26.7306	380.974	377.525	375.617														381.019	377.651	375.772														381.064	377.777	375.927														381.109
26.7455	380.973	377.521	375.612														381.017	377.646	375.766														381.062	377.771	375.92														381.107
26.7604	380.971	377.516	375.606														381.015	377.64	375.759														381.06	377.764	375.912														381.104
26.7753	380.97	377.512	375.6														381.014	377.635	375.752														381.058	377.758	375.904														381.102
26.7902	380.968	377.507	375.595														381.012	377.63	375.746														381.055	377.752	375.897														381.099
26.8051	380.966	377.503	375.589														381.01	377.624	375.739														381.053	377.746	375.889														381.097
26.82	380.965	377.498	375.584														381.008	377.619	375.733														381.051	377.74	375.882														381.094
26.8349	380.963	377.494	375.579														381.006	377.614	375.726														381.049	377.734	375.874														381.092
26.8498	380.962	377.49	375.573														381.004	377.609	375.72														381.047	377.728	375.867														381.089
26.8647	380.96	377.485	375.568														381.002	377.604	375.714														381.045	377.722	375.859														381.087
26.8796	380.959	377.481	375.562														381	377.598	375.707														381.043	377.716	375.852														381.084
26.8945	380.957	377.477	375.557														380.999	377.593	375.701														381.04	377.71	375.845														381.082
26.9094	380.955	377.472	375.552														380.997	377.588	375.695														381.038	377.704	375.838														381.08
26.9243	380.954	377.468	375.547														380.995	377.583	375.689														381.036	377.698	375.831														381.077
26.9392	380.952	377.464	375.542														380.993	377.578	375.683														381.034	377.693	375.823														381.075
26.9541	380.951	377.46	375.536														380.992	377.573	375.676														381.032	377.687	375.816														381.073
26.969	380.949	377.456	375.531														380.99	377.568	375.67														381.03	377.681	375.809														381.07
26.9839	380.948	377.452	375.526														380.988	377.564	375.664														381.028	377.676	375.802														381.068
26.9988	380.947	377.448	375.693	482.793													380.986	377.559	375.862	502.728													381.026	377.67	376.03	522.663													381.066
27.0137	380.945	377.458	377.333	479.334													380.985	377.572	377.804	498.643													381.024	377.685	378.274	517.951													381.064
27.0286	380.945	377.494	378.869	476.035													380.984	377.613	379.623	494.746													381.024	377.733	380.377	513.458													381.063
27.0435	380.946	377.551	380.308	472.888													380.985	377.681	381.326	491.029													381.025	377.811	382.345	509.171													381.064
27.0584	380.949	377.628	381.654	469.884													380.989	377.772	382.921	487.482													381.029	377.917	384.188	505.08													381.069
27.0733	380.954	377.723	382.914	467.017													380.995	377.885	384.413	484.097													381.036	378.047	385.913	501.176													381.077
27.0882	380.962	377.834	384.092	464.28													381.004	378.017	385.809	480.864													381.047	378.199	387.526	497.448													381.089
27.1031	380.972	377.96	385.193	461.665													381.017	378.165	387.113	477.776													381.061	378.371	389.034	493.888													381.106
27.118	380.986	378.098	386.221	459.167													381.033	378.329	388.332	474.827													381.08	378.56	390.443	490.486													381.127
27.1329	381.003	378.248	387.182	456.78													381.053	378.507	389.47	472.008													381.103	378.765	391.759	487.236													381.153
27.1478	381.023	378.408	388.078	454.498													381.076	378.696	390.533	469.314													381.13	378.984	392.987	484.129													381.184
27.1627	381.046	378.577	388.914	452.315													381.104	378.896	391.524	466.737													381.162	379.215	394.133	481.159													381.22
27.1776	381.072	378.753	389.693	450.228													381.135	379.105	392.447	464.272													381.198	379.457	395.202	478.317													381.261
27.1925	381.101	378.936	390.418	448.23													381.17	379.321	393.308	461.914													381.238	379.707	396.197	475.599													381.306
27.2074	381.133	379.124	391.093	446.318													381.208	379.545	394.108	459.658													381.282	379.965	397.124	472.997													381.356
27.2223	381.168	379.318	391.721	444.488													381.249	379.774	394.853	457.497													381.33	380.23	397.985	470.506													381.41
27.2372	381.206	379.515	392.304	442.735													381.294	380.008	395.545	455.427													381.381	380.5	398.786	468.12													381.469
27.2521	381.247	379.715	392.845	441.055													381.342	380.245	396.187	453.445													381.437	380.775	399.53	465.835													381.532
27.267	381.289	379.918	393.347	439.445													381.392	380.485	396.783	451.545													381.495	381.053	400.219	463.645													381.598
27.2819	381.334	380.123	393.811	437.901													381.446	380.728	397.334	449.723													381.557	381.333	400.858	461.545													381.668
27.2968	381.381	380.329	394.24	436.421													381.501	380.972	397.845	447.976													381.621	381.616	401.449	459.532													381.741
27.3117	381.43	380.535	394.637	435.001													381.56	381.217	398.316	446.301													381.689	381.899	401.995	457.601													381.818
27.3266	381.481	380.742	395.003	433.638													381.62	381.462	398.751	444.692													381.758	382.182	402.499	455.747													381.897
27.3415	381.534	380.949	395.339	432.329													381.682	381.707	399.151	443.149													381.83	382.466	402.963	453.968													381.978
27.3564	381.588	381.155	395.648	431.072													381.746	381.951	399.519	441.666													381.904	382.748	403.39	452.26													382.062
27.3713	381.643	381.36	395.932	429.865													381.811	382.194	399.857	440.242													381.98	383.029	403.782	450.618													382.148
27.3862	381.699	381.563	396.191	428.704													381.878	382.436	400.166	438.873													382.057	383.309	404.14	449.041													382.236
27.4011	381.757	381.765	396.428	427.589													381.946	382.675	400.448	437.557													382.136	383.586	404.468	447.525													382.325
27.416	381.815	381.965	396.643	426.516													382.015	382.913	400.705	436.292													382.215	383.86	404.766	446.067													382.416
27.4309	381.874	382.163	396.838	425.483													382.085	383.147	400.938	435.074													382.296	384.132	405.037	444.665													382.508
27.4458	381.933	382.358	397.014	424.49													382.156	383.379	401.149	433.902													382.378	384.4	405.283	443.315													382.6
27.4607	381.993	382.551	397.173	423.533													382.227	383.608	401.338	432.774													382.46	384.665	405.504	442.016													382.694
27.4756	382.054	382.741	397.315	422.612													382.298	383.834	401.508	431.688													382.543	384.926	405.702	440.764													382.788
27.4905	382.114	382.928	397.441	421.724													382.37	384.056	401.66	430.641													382.626	385.183	405.879	439.559													382.882
27.5054	382.175	383.112	397.553	420.868													382.442	384.274	401.794	429.632													382.709	385.436	406.036	438.397													382.976
27.5203	382.235	383.293	397.651	420.043													382.514	384.489	401.913	428.66													382.792	385.684	406.174	437.277													383.071
27.5352	382.296	383.471	397.736	419.247													382.586	384.699	402.015	427.721													382.875	385.928	406.295	436.196													383.165
27.5501	382.356	383.645	397.809	418.478													382.657	384.906	402.104	426.816													382.958	386.167	406.399	435.154													383.259
27.565	382.416	383.815	397.87	417.737													382.728	385.109	402.179	425.942													383.041	386.402	406.487	434.148													383.353
27.5799	382.476	383.982	397.921	417.021													382.799	385.307	402.241	425.099													383.123	386.632	406.561	433.176													383.446
27.5948	382.535	384.146	397.962	416.329													382.87	385.501	402.292	424.283													383.204	386.857	406.621	432.238													383.538
27.6097	382.594	384.306	397.993	415.66													382.939	385.691	402.331	423.496													383.285	387.077	406.669	431.331													383.63
27.6246	382.652	384.462	398.016	415.014													383.008	385.877	402.36	422.734													383.365	387.291	406.704	430.455													383.721
27.6395	382.71	384.614	398.03	414.388													383.077	386.058	402.379	421.998													383.444	387.501	406.728	429.607													383.811
27.6544	382.767	384.763	398.037	413.783													383.144	386.234	402.39	421.285													383.522	387.706	406.742	428.787													383.899
27.6693	382.823	384.908	398.037	413.198													383.211	386.407	402.391	420.596													383.599	387.906	406.746	427.994													383.987
27.6842	382.878	385.049	398.03	412.631													383.277	386.574	402.385	419.928													383.675	388.1	406.741	427.225													384.073
27.6991	382.933	385.186	398.016	412.082													383.341	386.738	402.372	419.282													383.75	388.29	406.727	426.481													384.159
27.714	382.986	385.32	397.997	411.55													383.405	386.897	402.351	418.655													383.824	388.474	406.705	425.761													384.243
27.7289	383.039	385.45	397.972	411.034													383.468	387.051	402.324	418.048													383.896	388.653	406.675	425.062													384.325
27.7438	383.091	385.576	397.942	410.533													383.529	387.202	402.29	417.459													383.968	388.827	406.638	424.385													384.406
27.7587	383.142	385.698	397.908	410.048													383.59	387.348	402.251	416.888													384.038	388.997	406.595	423.728													384.486
27.7736	383.192	385.817	397.868	409.577													383.649	387.489	402.207	416.334													384.106	389.161	406.546	423.09													384.564
27.7885	383.241	385.933	397.825	409.12													383.707	387.627	402.158	415.796													384.174	389.32	406.491	422.472													384.64
27.8034	383.288	386.044	397.778	408.676													383.764	387.76	402.104	415.273													384.24	389.475	406.431	421.871													384.715
27.8183	383.335	386.153	397.727	408.245													383.82	387.889	402.046	414.766													384.304	389.625	406.365	421.287													384.789
27.8332	383.381	386.257	397.673	407.825													383.874	388.013	401.984	414.273													384.367	389.77	406.296	420.72													384.861
27.8481	383.426	386.358	397.615	407.418													383.928	388.134	401.918	413.794													384.429	389.91	406.221	420.169													384.931
27.863	383.47	386.456	397.555	407.021													383.979	388.251	401.849	413.327													384.489	390.045	406.143	419.633													384.999
27.8779	383.512	386.551	397.492	406.636													384.03	388.364	401.777	412.874													384.548	390.176	406.062	419.112													385.066
27.8928	383.554	386.642	397.427	406.26													384.08	388.472	401.701	412.433													384.606	390.303	405.976	418.605													385.131
27.9077	383.594	386.73	397.359	405.895													384.128	388.577	401.623	412.003													384.661	390.425	405.888	418.111													385.195
27.9226	383.634	386.815	397.289	405.539													384.175	388.679	401.543	411.585													384.716	390.543	405.796	417.63													385.257
27.9375	383.672	386.896	397.217	405.192													384.22	388.776	401.46	411.177													384.769	390.656	405.702	417.162													385.317
27.9524	383.709	386.974	397.143	404.854													384.265	388.87	401.375	410.78													384.82	390.765	405.606	416.706													385.376
27.9673	383.745	387.05	397.068	404.525													384.308	388.96	401.287	410.393													384.87	390.87	405.507	416.261													385.433
27.9822	383.781	387.122	396.991	404.203													384.35	389.047	401.198	410.015													384.919	390.971	405.406	415.827													385.488
27.9971	383.815	387.192	396.913	403.89													384.39	389.13	401.108	409.647													384.966	391.068	405.303	415.404													385.542
28.012	383.848	387.258	396.833	403.584													384.43	389.209	401.016	409.288													385.012	391.161	405.198	414.991													385.594
28.0269	383.88	387.322	396.752	403.285													384.468	389.286	400.922	408.937													385.056	391.25	405.092	414.588													385.645
28.0418	383.911	387.383	396.67	402.994													384.505	389.359	400.827	408.594													385.099	391.335	404.984	414.195													385.694
28.0567	383.941	387.441	396.587	402.709													384.541	389.429	400.731	408.26													385.141	391.417	404.875	413.811													385.741
28.0716	383.97	387.496	396.504	402.43													384.575	389.495	400.634	407.933													385.181	391.495	404.764	413.435													385.787
28.0865	383.998	387.549	396.419	402.158													384.609	389.559	400.536	407.613													385.22	391.569	404.653	413.069													385.831
28.1014	384.025	387.6	396.334	401.892													384.641	389.62	400.437	407.301													385.257	391.64	404.54	412.71													385.874
28.1163	384.051	387.647	396.248	401.632													384.672	389.677	400.337	406.996													385.294	391.707	404.426	412.359													385.915
28.1312	384.076	387.693	396.161	401.377													384.702	389.732	400.237	406.697													385.329	391.771	404.312	412.016													385.955
28.1461	384.1	387.736	396.074	401.128													384.731	389.784	400.136	406.404													385.362	391.832	404.197	411.681													385.993
28.161	384.123	387.776	395.987	400.884													384.759	389.833	400.034	406.118													385.395	391.89	404.081	411.352													386.03
28.1759	384.145	387.815	395.899	400.645													384.785	389.88	399.932	405.838													385.426	391.944	403.965	411.031													386.066
28.1908	384.167	387.851	395.811	400.411													384.811	389.923	399.83	405.563													385.455	391.996	403.849	410.716													386.1
28.2057	384.187	387.885	395.722	400.181													384.836	389.965	399.727	405.294													385.484	392.044	403.732	410.407													386.133
28.2206	384.207	387.917	395.633	399.957													384.859	390.003	399.624	405.031													385.512	392.09	403.614	410.105													386.164
28.2355	384.225	387.946	395.544	399.736													384.882	390.04	399.52	404.772													385.538	392.133	403.496	409.808													386.194
28.2504	384.243	387.974	395.455	399.52													384.903	390.073	399.417	404.519													385.563	392.173	403.379	409.518													386.223
28.2653	384.26	388	395.366	399.308													384.924	390.105	399.313	404.27													385.587	392.21	403.26	409.233													386.251
28.2802	384.277	388.024	395.277	399.1													384.943	390.134	399.209	404.027													385.61	392.245	403.142	408.953													386.277
28.2951	384.292	388.045	395.187	398.896													384.962	390.161	399.106	403.787													385.632	392.277	403.024	408.679													386.302
28.31	384.307	388.065	395.098	398.696													384.98	390.186	399.002	403.553													385.653	392.306	402.906	408.409													386.326
28.3249	384.321	388.084	395.009	398.499													384.997	390.208	398.898	403.322													385.673	392.333	402.787	408.145													386.348
28.3398	384.334	388.1	394.919	398.306													385.013	390.229	398.794	403.096													385.691	392.358	402.669	407.886													386.37
28.3547	384.347	388.115	394.83	398.116													385.028	390.248	398.691	402.873													385.709	392.38	402.551	407.631													386.39
28.3696	384.358	388.128	394.741	397.929													385.042	390.264	398.587	402.655													385.726	392.4	402.433	407.38													386.41
28.3845	384.369	388.14	394.652	397.746													385.056	390.279	398.484	402.44													385.742	392.418	402.315	407.134													386.428
28.3994	384.38	388.15	394.563	397.565													385.068	390.292	398.38	402.229													385.757	392.434	402.197	406.892													386.445
28.4143	384.39	388.158	394.475	397.388													385.08	390.303	398.277	402.021													385.771	392.447	402.08	406.654													386.461
28.4292	384.399	388.165	394.386	397.214													385.091	390.312	398.174	401.817													385.784	392.459	401.962	406.42													386.476
28.4441	384.407	388.17	394.298	397.042													385.102	390.319	398.072	401.616													385.796	392.468	401.845	406.19													386.49
28.459	384.415	388.174	394.21	396.873													385.111	390.325	397.969	401.418													385.807	392.476	401.729	405.963													386.504
28.4739	384.422	388.177	394.122	396.707													385.12	390.329	397.867	401.224													385.818	392.482	401.612	405.74													386.516
28.4888	384.429	388.178	394.034	396.543													385.128	390.332	397.765	401.032													385.828	392.486	401.496	405.521													386.527
28.5037	384.435	388.178	393.947	396.382													385.136	390.333	397.663	400.844													385.837	392.488	401.38	405.305													386.537
28.5186	384.44	388.177	393.859	396.223													385.142	390.333	397.562	400.658													385.845	392.488	401.264	405.092													386.547
28.5335	384.445	388.174	393.772	396.067													385.149	390.331	397.461	400.475													385.852	392.487	401.149	404.883													386.556
28.5484	384.449	388.171	393.686	395.913													385.154	390.327	397.36	400.295													385.859	392.484	401.034	404.677													386.563
28.5633	384.453	388.166	393.599	395.761													385.159	390.323	397.26	400.117													385.865	392.48	400.92	404.473													386.57
28.5782	384.457	388.16	393.513	395.611													385.163	390.317	397.159	399.942													385.87	392.474	400.806	404.273													386.577
28.5931	384.459	388.153	393.427	395.464													385.167	390.309	397.06	399.769													385.875	392.466	400.692	404.075													386.582
28.608	384.462	388.145	393.342	395.318													385.17	390.301	396.96	399.599													385.878	392.457	400.579	403.88													386.587
28.6229	384.464	388.135	393.257	395.175													385.173	390.291	396.861	399.431													385.882	392.446	400.466	403.688													386.591
28.6378	384.465	388.125	393.172	395.033													385.175	390.28	396.763	399.266													385.884	392.435	400.353	403.499													386.594
28.6527	384.466	388.114	393.087	394.893													385.176	390.268	396.664	399.103													385.886	392.421	400.241	403.312													386.597
28.6676	384.467	388.102	393.003	394.755													385.177	390.254	396.566	398.941													385.888	392.407	400.129	403.127													386.598
28.6825	384.467	388.089	392.919	394.619													385.178	390.24	396.469	398.782													385.889	392.391	400.018	402.945													386.6
28.6974	384.466	388.075	392.836	394.485													385.178	390.224	396.371	398.625													385.889	392.374	399.907	402.766													386.6
28.7123	384.466	388.06	392.752	394.352													385.177	390.208	396.275	398.47													385.889	392.356	399.797	402.588													386.6
28.7272	384.464	388.044	392.669	394.221													385.176	390.19	396.178	398.317													385.888	392.337	399.687	402.413													386.599
28.7421	384.463	388.028	392.587	394.092													385.175	390.172	396.082	398.166													385.886	392.316	399.577	402.24													386.598
28.757	384.461	388.01	392.504	393.964													385.173	390.153	395.986	398.017													385.885	392.295	399.468	402.069													386.596
28.7719	384.459	387.992	392.422	393.837													385.17	390.132	395.891	397.869													385.882	392.272	399.36	401.901													386.594
28.7868	384.456	387.974	392.341	393.713													385.168	390.111	395.796	397.723													385.879	392.249	399.252	401.734													386.591
28.8017	384.453	387.954	392.26	393.589													385.165	390.089	395.702	397.579													385.876	392.224	399.144	401.569													386.587
28.8166	384.45	387.934	392.179	393.467													385.161	390.066	395.608	397.437													385.872	392.199	399.037	401.406													386.583
28.8315	384.446	387.913	392.098	393.347													385.157	390.043	395.514	397.296													385.868	392.172	398.93	401.245													386.579
28.8464	384.442	387.891	392.018	393.227													385.153	390.018	395.421	397.157													385.863	392.145	398.823	401.086													386.574
28.8613	384.438	387.869	391.938	393.109													385.148	389.993	395.328	397.019													385.858	392.117	398.717	400.928													386.568
28.8762	384.434	387.847	391.858	392.993													385.143	389.967	395.235	396.883													385.853	392.088	398.612	400.773													386.562
28.8911	384.429	387.823	391.779	392.877													385.138	389.941	395.143	396.748													385.847	392.058	398.507	400.619													386.556
28.906	384.424	387.799	391.7	392.763													385.132	389.913	395.051	396.615													385.841	392.027	398.402	400.466													386.549
28.9209	384.419	387.775	391.622	392.65													385.126	389.885	394.96	396.483													385.834	391.996	398.298	400.316													386.542
28.9358	384.413	387.75	391.543	392.538													385.12	389.857	394.869	396.352													385.827	391.964	398.195	400.167													386.534
28.9507	384.407	387.724	391.466	392.428													385.114	389.828	394.778	396.223													385.82	391.931	398.091	400.019													386.526
28.9656	384.401	387.698	391.388	392.318													385.107	389.798	394.688	396.095													385.812	391.897	397.989	399.873													386.518
28.9805	384.395	387.672	391.311	392.21													385.1	389.767	394.599	395.969													385.804	391.863	397.886	399.728													386.509
28.9954	384.388	387.645	391.234	392.102													385.092	389.737	394.509	395.844													385.796	391.828	397.784	399.585													386.5
29.0103	384.381	387.617	391.157	391.996													385.084	389.705	394.42	395.72													385.787	391.793	397.683	399.443													386.491
29.0252	384.374	387.589	391.081	391.89													385.076	389.673	394.332	395.597													385.779	391.757	397.582	399.303													386.481
29.0401	384.367	387.561	391.005	391.786													385.068	389.641	394.243	395.475													385.769	391.72	397.481	399.164													386.471
29.055	384.36	387.532	390.93	391.683													385.06	389.608	394.155	395.354													385.76	391.683	397.381	399.026													386.46
29.0699	384.352	387.503	390.854	391.58													385.051	389.574	394.068	395.235													385.75	391.645	397.282	398.89													386.449
29.0848	384.344	387.474	390.78	391.479													385.042	389.541	393.981	395.117													385.74	391.607	397.182	398.754													386.438
29.0997	384.336	387.444	390.705	391.378													385.033	389.506	393.894	394.999													385.73	391.569	397.083	398.62													386.427
29.1146	384.328	387.414	390.631	391.279													385.024	389.472	393.808	394.883													385.719	391.529	396.985	398.488													386.415
29.1295	384.32	387.383	390.557	391.18													385.014	389.437	393.722	394.768													385.709	391.49	396.887	398.356													386.403
29.1444	384.311	387.353	390.483	391.082													385.004	389.401	393.636	394.654													385.698	391.45	396.79	398.226													386.391
29.1593	384.303	387.322	390.41	390.985													384.995	389.365	393.551	394.541													385.687	391.409	396.692	398.096													386.379
29.1742	384.294	387.29	390.337	390.888													384.984	389.329	393.466	394.428													385.675	391.368	396.596	397.968													386.366
29.1891	384.285	387.258	390.264	390.793													384.974	389.293	393.382	394.317													385.664	391.327	396.499	397.841													386.353
29.204	384.276	387.226	390.192	390.698													384.964	389.256	393.298	394.207													385.652	391.285	396.404	397.715													386.34
29.2189	384.266	387.194	390.12	390.604													384.953	389.219	393.214	394.097													385.64	391.243	396.308	397.59													386.327
29.2338	384.257	387.162	390.048	390.511													384.942	389.181	393.13	393.989													385.628	391.201	396.213	397.466													386.313
29.2487	384.247	387.129	389.977	390.419													384.931	389.144	393.047	393.881													385.615	391.158	396.118	397.343													386.299
29.2636	384.238	387.096	389.905	390.327													384.92	389.106	392.965	393.774													385.603	391.115	396.024	397.221													386.285
29.2785	384.228	387.063	389.835	390.236													384.909	389.067	392.882	393.668													385.59	391.072	395.93	397.1													386.271
29.2934	384.218	387.03	389.764	390.146													384.898	389.029	392.8	393.563													385.577	391.028	395.837	396.98													386.257
29.3083	384.208	386.996	389.694	390.056													384.886	388.99	392.719	393.459													385.564	390.984	395.744	396.861													386.242
29.3232	384.198	386.962	389.624	389.967													384.875	388.951	392.637	393.355													385.551	390.94	395.651	396.743													386.228
29.3381	384.188	386.928	389.554	389.879													384.863	388.912	392.557	393.252													385.538	390.895	395.559	396.626													386.213
29.353	384.177	386.894	389.485	389.792													384.851	388.872	392.476	393.15													385.524	390.851	395.467	396.509													386.198
29.3679	384.167	386.86	389.416	389.705													384.839	388.833	392.396	393.049													385.511	390.806	395.376	396.394													386.183
29.3828	384.157	386.825	389.347	389.618													384.827	388.793	392.316	392.949													385.497	390.761	395.284	396.279													386.168
29.3977	384.146	386.791	389.279	389.533													384.815	388.753	392.236	392.849													385.483	390.715	395.194	396.165													386.152
29.4126	384.135	386.756	389.21	389.448													384.802	388.713	392.157	392.75													385.469	390.67	395.103	396.052													386.137
29.4275	384.125	386.721	389.143	389.363													384.79	388.673	392.078	392.651													385.455	390.624	395.013	395.94													386.121
29.4424	384.114	386.686	389.075	389.279													384.777	388.632	391.999	392.554													385.441	390.578	394.924	395.828													386.105
29.4573	384.103	386.651	389.008	389.196													384.765	388.592	391.921	392.457													385.427	390.532	394.835	395.718													386.089
29.4722	384.092	386.616	388.94	389.113													384.752	388.551	391.843	392.36													385.413	390.486	394.746	395.608													386.073
29.4871	384.081	386.581	388.874	389.031													384.74	388.51	391.766	392.265													385.398	390.439	394.657	395.499													386.057
29.502	384.07	386.545	388.807	388.949													384.727	388.469	391.688	392.17													385.384	390.393	394.569	395.39													386.041
29.5169	384.059	386.51	388.741	388.868													384.714	388.428	391.611	392.075													385.369	390.346	394.482	395.282													386.024
29.5318	384.047	386.474	388.675	388.788													384.701	388.387	391.535	391.982													385.354	390.299	394.394	395.175													386.008
29.5467	384.036	386.438	388.609	388.708													384.688	388.346	391.458	391.888													385.34	390.253	394.307	395.069													385.991
29.5616	384.025	386.403	388.544	388.628													384.675	388.304	391.382	391.796													385.325	390.206	394.221	394.963													385.975
29.5765	384.013	386.367	388.479	388.549													384.662	388.263	391.307	391.704													385.31	390.158	394.134	394.859													385.958
29.5914	384.002	386.331	388.414	388.471													384.648	388.221	391.231	391.612													385.295	390.111	394.048	394.754													385.941
29.6063	383.99	386.295	388.349	388.393													384.635	388.18	391.156	391.522													385.28	390.064	393.963	394.651													385.925
29.6212	383.979	386.259	388.285	388.315													384.622	388.138	391.081	391.431													385.265	390.017	393.878	394.548													385.908
29.6361	383.967	386.223	388.221	388.238													384.608	388.096	391.007	391.342													385.25	389.969	393.793	394.445													385.891
29.651	383.956	386.187	388.157	388.161													384.595	388.054	390.933	391.253													385.234	389.922	393.708	394.344													385.874
29.6659	383.944	386.151	388.093	388.085													384.582	388.013	390.859	391.164													385.219	389.874	393.624	394.243													385.856
29.6808	383.932	386.115	388.03	388.01													384.568	387.971	390.785	391.076													385.204	389.827	393.54	394.142													385.839
29.6957	383.921	386.079	387.967	387.934													384.555	387.929	390.712	390.988													385.188	389.779	393.457	394.042													385.822
29.7106	383.909	386.042	387.904	387.86													384.541	387.887	390.639	390.901													385.173	389.731	393.373	393.943													385.805
29.7255	383.897	386.006	387.842	387.785													384.527	387.845	390.566	390.815													385.158	389.684	393.291	393.845													385.788
29.7404	383.886	385.97	387.779	387.711													384.514	387.803	390.494	390.729													385.142	389.636	393.208	393.746													385.77
29.7553	383.874	385.934	387.717	387.638													384.5	387.761	390.422	390.643													385.127	389.588	393.126	393.649													385.753
[truncated: 8,002 more rows]
[truncated: 15 more columns]

## Sheet: Layers 8-9 Tear 30mms 0-3mm
Time (s)	483K (kN/m)	503K (kN/m)	523K (kN/m)	543K (kN/m)
0
0.0149
0.0298
0.0447
0.0596
0.0745
0.0894
0.1043
0.1192
0.1341
0.149
0.1639
0.1788
0.1937
0.2086
0.2235
0.2384
0.2533
0.2682
0.2831
0.298
0.3129
0.3278
0.3427
0.3576
0.3725
0.3874
0.4023
0.4172
0.4321
0.447
0.4619
0.4768
0.4917
0.5066
0.5215
0.5364
0.5513
0.5662
0.5811
0.596
0.6109
0.6258
0.6407
0.6556
0.6705
0.6854
0.7003
0.7152
0.7301
0.745
0.7599
0.7748
0.7897
0.8046
0.8195
0.8344
0.8493
0.8642
0.8791
0.894
0.9089
0.9238
0.9387
0.9536
0.9685
0.9834
0.9983
1.0132
1.0281
1.043
1.0579
1.0728
1.0877
1.1026
1.1175
1.1324
1.1473
1.1622
1.1771
1.192
1.2069
1.2218
1.2367
1.2516
1.2665
1.2814
1.2963
1.3112
1.3261
1.341
1.3559
1.3708
1.3857
1.4006
1.4155
1.4304
1.4453
1.4602
1.4751
1.49
1.5049
1.5198
1.5347
1.5496
1.5645
1.5794
1.5943
1.6092
1.6241
1.639
1.6539
1.6688
1.6837
1.6986
1.7135
1.7284
1.7433
1.7582
1.7731
1.788
1.8029
1.8178
1.8327
1.8476
1.8625
1.8774
1.8923
1.9072
1.9221
1.937
1.9519
1.9668
1.9817
1.9966
2.0115
2.0264
2.0413
2.0562
2.0711
2.086
2.1009
2.1158
2.1307
2.1456
2.1605
2.1754
2.1903
2.2052
2.2201
2.235
2.2499
2.2648
2.2797
2.2946
2.3095
2.3244
2.3393
2.3542
2.3691
2.384
2.3989
2.4138
2.4287
2.4436
2.4585
2.4734
2.4883
2.5032
2.5181
2.533
2.5479
2.5628
2.5777
2.5926
2.6075
2.6224
2.6373
2.6522
2.6671
2.682
2.6969
2.7118
2.7267
2.7416
2.7565
2.7714
2.7863
2.8012
2.8161
2.831
2.8459
2.8608
2.8757
2.8906
2.9055
2.9204
2.9353
2.9502
2.9651
2.98
2.9949
3.0098
3.0247
3.0396
3.0545
3.0694
3.0843
3.0992
3.1141
3.129
3.1439
3.1588
3.1737
3.1886
3.2035
3.2184
3.2333
3.2482
3.2631
3.278
3.2929
3.3078
3.3227
3.3376
3.3525
3.3674
3.3823
3.3972
3.4121
3.427
3.4419
3.4568
3.4717
3.4866
3.5015
3.5164
3.5313
3.5462
3.5611
3.576
3.5909
3.6058
3.6207
3.6356
3.6505
3.6654
3.6803
3.6952
3.7101
3.725
3.7399
3.7548
3.7697
3.7846
3.7995
3.8144
3.8293
3.8442
3.8591
3.874
3.8889
3.9038
3.9187
3.9336
3.9485
3.9634
3.9783
3.9932
4.0081
4.023
4.0379
4.0528
4.0677
4.0826
4.0975
4.1124
4.1273
4.1422
4.1571
4.172
4.1869
4.2018
4.2167
4.2316
4.2465
4.2614
4.2763
4.2912
4.3061
4.321
4.3359
4.3508
4.3657
4.3806
4.3955
4.4104
4.4253
4.4402
4.4551
4.47
4.4849
4.4998
4.5147
4.5296
4.5445
4.5594
4.5743
4.5892
4.6041
4.619
4.6339
4.6488
4.6637
4.6786
4.6935
4.7084
4.7233
4.7382
4.7531
4.768
4.7829
4.7978
4.8127
4.8276
4.8425
4.8574
4.8723
4.8872
4.9021
4.917
4.9319
4.9468
4.9617
4.9766
4.9915
5.0064
5.0213
5.0362
5.0511
5.066
5.0809
5.0958
5.1107
5.1256
5.1405
5.1554
5.1703
5.1852
5.2001
5.215
5.2299
5.2448
5.2597
5.2746
5.2895
5.3044
5.3193
5.3342
5.3491
5.364
5.3789
5.3938
5.4087
5.4236
5.4385
5.4534
5.4683
5.4832
5.4981
5.513
5.5279
5.5428
5.5577
5.5726
5.5875
5.6024
5.6173
5.6322
5.6471
5.662
5.6769
5.6918
5.7067
5.7216
5.7365
5.7514
5.7663
5.7812
5.7961
5.811
5.8259
5.8408
5.8557
5.8706
5.8855
5.9004
5.9153
5.9302
5.9451
5.96
5.9749
5.9898
6.0047
6.0196
6.0345
6.0494
6.0643
6.0792
6.0941
6.109
6.1239
6.1388
6.1537
6.1686
6.1835
6.1984
6.2133
6.2282
6.2431
6.258
6.2729
6.2878
6.3027
6.3176
6.3325
6.3474
6.3623
6.3772
6.3921
6.407
6.4219
6.4368
6.4517
6.4666
6.4815
6.4964
6.5113
6.5262
6.5411
6.556
6.5709
6.5858
6.6007
6.6156
6.6305
6.6454
6.6603
6.6752
6.6901
6.705
6.7199
6.7348
6.7497
6.7646
6.7795
6.7944
6.8093
6.8242
6.8391
6.854
6.8689
6.8838
6.8987
6.9136
6.9285
6.9434
6.9583
6.9732
6.9881
7.003
7.0179
7.0328
7.0477
7.0626
7.0775
7.0924
7.1073
7.1222
7.1371
7.152
7.1669
7.1818
7.1967
7.2116
7.2265
7.2414
7.2563
7.2712
7.2861
7.301
7.3159
7.3308
7.3457
7.3606
7.3755
7.3904
7.4053
7.4202
7.4351
7.45
7.4649
7.4798
7.4947
7.5096
7.5245
7.5394
7.5543
7.5692
7.5841
7.599
7.6139
7.6288
7.6437
7.6586
7.6735
7.6884
7.7033
7.7182
7.7331
7.748
7.7629
7.7778
7.7927
7.8076
7.8225
7.8374
7.8523
7.8672
7.8821
7.897
7.9119
7.9268
7.9417
7.9566
7.9715
7.9864
8.0013
8.0162
8.0311
8.046
8.0609
8.0758
8.0907
8.1056
8.1205
8.1354
8.1503
8.1652
8.1801
8.195
8.2099
8.2248
8.2397
8.2546
8.2695
8.2844
8.2993
8.3142
8.3291
8.344
8.3589
8.3738
8.3887
8.4036
8.4185
8.4334
8.4483
8.4632
8.4781
8.493
8.5079
8.5228
8.5377
8.5526
8.5675
8.5824
8.5973
8.6122
8.6271
8.642
8.6569
8.6718
8.6867
8.7016
8.7165
8.7314
8.7463
8.7612
8.7761
8.791
8.8059
8.8208
8.8357
8.8506
8.8655
8.8804
8.8953
8.9102
8.9251
8.94
8.9549
8.9698
8.9847
8.9996
9.0145
9.0294
9.0443
9.0592
9.0741
9.089
9.1039
9.1188
9.1337
9.1486
9.1635
9.1784
9.1933
9.2082
9.2231
9.238
9.2529
9.2678
9.2827
9.2976
9.3125
9.3274
9.3423
9.3572
9.3721
9.387
9.4019
9.4168
9.4317
9.4466
9.4615
9.4764
9.4913
9.5062
9.5211
9.536
9.5509
9.5658
9.5807
9.5956
9.6105
9.6254
9.6403
9.6552
9.6701
9.685
9.6999
9.7148
9.7297
9.7446
9.7595
9.7744
9.7893
9.8042
9.8191
9.834
9.8489
9.8638
9.8787
9.8936
9.9085
9.9234
9.9383
9.9532
9.9681
9.983
9.9979
10.0128
10.0277
10.0426
10.0575
10.0724
10.0873
10.1022
10.1171
10.132
10.1469
10.1618
10.1767
10.1916
10.2065
10.2214
10.2363
10.2512
10.2661
10.281
10.2959
10.3108
10.3257
10.3406
10.3555
10.3704
10.3853
10.4002
10.4151
10.43
10.4449
10.4598
10.4747
10.4896
10.5045
10.5194
10.5343
10.5492
10.5641
10.579
10.5939
10.6088
10.6237
10.6386
10.6535
10.6684
10.6833
10.6982
10.7131
10.728
10.7429
10.7578
10.7727
10.7876
10.8025
10.8174
10.8323
10.8472
10.8621
10.877
10.8919
10.9068
10.9217
10.9366
10.9515
10.9664
10.9813
10.9962
11.0111
11.026
11.0409
11.0558
11.0707
11.0856
11.1005
11.1154
11.1303
11.1452
11.1601
11.175
11.1899
11.2048
11.2197
11.2346
11.2495
11.2644
11.2793
11.2942
11.3091
11.324
11.3389
11.3538
11.3687
11.3836
11.3985
11.4134
11.4283
11.4432
11.4581
11.473
11.4879
11.5028
11.5177
11.5326
11.5475
11.5624
11.5773
11.5922
11.6071
11.622
11.6369
11.6518
11.6667
11.6816
11.6965
11.7114
11.7263
11.7412
11.7561
11.771
11.7859
11.8008
11.8157
11.8306
11.8455
11.8604
11.8753
11.8902
11.9051
11.92
11.9349
11.9498
11.9647
11.9796
11.9945
12.0094
12.0243
12.0392
12.0541
12.069
12.0839
12.0988
12.1137
12.1286
12.1435
12.1584
12.1733
12.1882
12.2031
12.218
12.2329
12.2478
12.2627
12.2776
12.2925
12.3074
12.3223
12.3372
12.3521
12.367
12.3819
12.3968
12.4117
12.4266
12.4415
12.4564
12.4713
12.4862
12.5011
12.516
12.5309
12.5458
12.5607
12.5756
12.5905
12.6054
12.6203
12.6352
12.6501
12.665
12.6799
12.6948
12.7097
12.7246
12.7395
12.7544
12.7693
12.7842
12.7991
12.814
12.8289
12.8438
12.8587
12.8736
12.8885
12.9034
12.9183
12.9332
12.9481
12.963
12.9779
12.9928
13.0077
13.0226
13.0375
13.0524
13.0673
13.0822
13.0971
13.112
13.1269
13.1418
13.1567
13.1716
13.1865
13.2014
13.2163
13.2312
13.2461
13.261
13.2759
13.2908
13.3057
13.3206
13.3355
13.3504
13.3653
13.3802
13.3951
13.41
13.4249
13.4398
13.4547
13.4696
13.4845
13.4994
13.5143
13.5292
13.5441
13.559
13.5739
13.5888
13.6037
13.6186
13.6335
13.6484
13.6633
13.6782
13.6931
13.708
13.7229
13.7378
13.7527
13.7676
13.7825
13.7974
13.8123
13.8272
13.8421
13.857
13.8719
13.8868
13.9017
13.9166
13.9315
13.9464
13.9613
13.9762
13.9911
14.006
14.0209
14.0358
14.0507
14.0656
14.0805
14.0954
14.1103
14.1252
14.1401
14.155
14.1699
14.1848
14.1997
14.2146
14.2295
14.2444
14.2593
14.2742
14.2891
14.304
14.3189
14.3338
14.3487
14.3636
14.3785
14.3934
14.4083
14.4232
14.4381
14.453
14.4679
14.4828
14.4977
14.5126
14.5275
14.5424
14.5573
14.5722
14.5871
14.602
14.6169
14.6318
14.6467
14.6616
14.6765
14.6914
14.7063
14.7212
14.7361
14.751
14.7659
14.7808
14.7957
14.8106
14.8255
14.8404
14.8553
14.8702
14.8851
14.9
14.9149
14.9298
14.9447
14.9596
14.9745
14.9894
15.0043
15.0192
15.0341
15.049
15.0639
15.0788
15.0937
15.1086
15.1235
15.1384
15.1533
15.1682
15.1831
15.198
15.2129
15.2278
15.2427
15.2576
15.2725
15.2874
15.3023
15.3172
15.3321
15.347
15.3619
15.3768
15.3917
15.4066
15.4215
15.4364
15.4513
15.4662
15.4811
15.496
15.5109
15.5258
15.5407
15.5556
15.5705
15.5854
15.6003
15.6152
15.6301
15.645
15.6599
15.6748
15.6897
15.7046
15.7195
15.7344
15.7493
15.7642
15.7791
15.794
15.8089
15.8238
15.8387
15.8536
15.8685
15.8834
15.8983
15.9132
15.9281
15.943
15.9579
15.9728
15.9877
16.0026
16.0175
16.0324
16.0473
16.0622
16.0771
16.092
16.1069
16.1218
16.1367
16.1516
16.1665
16.1814
16.1963
16.2112
16.2261
16.241
16.2559
16.2708
16.2857
16.3006
16.3155
16.3304
16.3453
16.3602
16.3751
16.39
16.4049
16.4198
16.4347
16.4496
16.4645
16.4794
16.4943
16.5092
16.5241
16.539
16.5539
16.5688
16.5837
16.5986
16.6135
16.6284
16.6433
16.6582
16.6731
16.688
16.7029
16.7178
16.7327
16.7476
16.7625
16.7774
16.7923
16.8072
16.8221
16.837
16.8519
16.8668
16.8817
16.8966
16.9115
16.9264
16.9413
16.9562
16.9711
16.986
17.0009
17.0158
17.0307
17.0456
17.0605
17.0754
17.0903
17.1052
17.1201
17.135
17.1499
17.1648
17.1797
17.1946
17.2095
17.2244
17.2393
17.2542
17.2691
17.284
17.2989
17.3138
17.3287
17.3436
17.3585
17.3734
17.3883
17.4032
17.4181
17.433
17.4479
17.4628
17.4777
17.4926
17.5075
17.5224
17.5373
17.5522
17.5671
17.582
17.5969
17.6118
17.6267
17.6416
17.6565
17.6714
17.6863
17.7012
17.7161
17.731
17.7459
17.7608
17.7757
17.7906
17.8055
17.8204
17.8353
17.8502
17.8651
17.88
17.8949
17.9098
17.9247
17.9396
17.9545
17.9694
17.9843
17.9992
18.0141
18.029
18.0439
18.0588
18.0737
18.0886
18.1035
18.1184
18.1333
18.1482
18.1631
18.178
18.1929
18.2078
18.2227
18.2376
18.2525
18.2674
18.2823
18.2972
18.3121
18.327
18.3419
18.3568
18.3717
18.3866
18.4015
18.4164
18.4313
18.4462
18.4611
18.476
18.4909
18.5058
18.5207
18.5356
18.5505
18.5654
18.5803
18.5952
18.6101
18.625
18.6399
18.6548
18.6697
18.6846
18.6995
18.7144
18.7293
18.7442
18.7591
18.774
18.7889
18.8038
18.8187
18.8336
18.8485
18.8634
18.8783
18.8932
18.9081
18.923
18.9379
18.9528
18.9677
18.9826
18.9975
19.0124
19.0273
19.0422
19.0571
19.072
19.0869
19.1018
19.1167
19.1316
19.1465
19.1614
19.1763
19.1912
19.2061
19.221
19.2359
19.2508
19.2657
19.2806
19.2955
19.3104
19.3253
19.3402
19.3551
19.37
19.3849
19.3998
19.4147
19.4296
19.4445
19.4594
19.4743
19.4892
19.5041
19.519
19.5339
19.5488
19.5637
19.5786
19.5935
19.6084
19.6233
19.6382
19.6531
19.668
19.6829
19.6978
19.7127
19.7276
19.7425
19.7574
19.7723
19.7872
19.8021
19.817
19.8319
19.8468
19.8617
19.8766
19.8915
19.9064
19.9213
19.9362
19.9511
19.966
19.9809
19.9958
20.0107
20.0256
20.0405
20.0554
20.0703
20.0852
20.1001
20.115
20.1299
20.1448
20.1597
20.1746
20.1895
20.2044
20.2193
20.2342
20.2491
20.264
20.2789
20.2938
20.3087
20.3236
20.3385
20.3534
20.3683
20.3832
20.3981
20.413
20.4279
20.4428
20.4577
20.4726
20.4875
20.5024
20.5173
20.5322
20.5471
20.562
20.5769
20.5918
20.6067
20.6216
20.6365
20.6514
20.6663
20.6812
20.6961
20.711
20.7259
20.7408
20.7557
20.7706
20.7855
20.8004
20.8153
20.8302
20.8451
20.86
20.8749
20.8898
20.9047
20.9196
20.9345
20.9494
20.9643
20.9792
20.9941
21.009
21.0239
21.0388
21.0537
21.0686
21.0835
21.0984
21.1133
21.1282
21.1431
21.158
21.1729
21.1878
21.2027
21.2176
21.2325
21.2474
21.2623
21.2772
21.2921
21.307
21.3219
21.3368
21.3517
21.3666
21.3815
21.3964
21.4113
21.4262
21.4411
21.456
21.4709
21.4858
21.5007
21.5156
21.5305
21.5454
21.5603
21.5752
21.5901
21.605
21.6199
21.6348
21.6497
21.6646
21.6795
21.6944
21.7093
21.7242
21.7391
21.754
21.7689
21.7838
21.7987
21.8136
21.8285
21.8434
21.8583
21.8732
21.8881
21.903
21.9179
21.9328
21.9477
21.9626
21.9775
21.9924
22.0073
22.0222
22.0371
22.052
22.0669
22.0818
22.0967
22.1116
22.1265
22.1414
22.1563
22.1712
22.1861
22.201
22.2159
22.2308
22.2457
22.2606
22.2755
22.2904
22.3053
22.3202
22.3351
22.35
22.3649
22.3798
22.3947
22.4096
22.4245
22.4394
22.4543
22.4692
22.4841
22.499
22.5139
22.5288
22.5437
22.5586
22.5735
22.5884
22.6033
22.6182
22.6331
22.648
22.6629
22.6778
22.6927
22.7076
22.7225
22.7374
22.7523
22.7672
22.7821
22.797
22.8119
22.8268
22.8417
22.8566
22.8715
22.8864
22.9013
22.9162
22.9311
22.946
22.9609
22.9758
22.9907
23.0056
23.0205
23.0354
23.0503
23.0652
23.0801
23.095
23.1099
23.1248
23.1397
23.1546
23.1695
23.1844
23.1993
23.2142
23.2291
23.244
23.2589
23.2738
23.2887
23.3036
23.3185
23.3334
23.3483
23.3632
23.3781
23.393
23.4079
23.4228
23.4377
23.4526
23.4675
23.4824
23.4973
23.5122
23.5271
23.542
23.5569
23.5718
23.5867
23.6016
23.6165
23.6314
23.6463
23.6612
23.6761
23.691
23.7059
23.7208
23.7357
23.7506
23.7655
23.7804
23.7953
23.8102
23.8251
23.84
23.8549
23.8698
23.8847
23.8996
23.9145
23.9294
23.9443
23.9592
23.9741
23.989
24.0039
24.0188
24.0337
24.0486
24.0635
24.0784
24.0933
24.1082
24.1231
24.138
24.1529
24.1678
24.1827
24.1976
24.2125
24.2274
24.2423
24.2572
24.2721
24.287
24.3019
24.3168
24.3317
24.3466
24.3615
24.3764
24.3913
24.4062
24.4211
24.436
24.4509
24.4658
24.4807
24.4956
24.5105
24.5254
24.5403
24.5552
24.5701
24.585
24.5999
24.6148
24.6297
24.6446
24.6595
24.6744
24.6893
24.7042
24.7191
24.734
24.7489
24.7638
24.7787
24.7936
24.8085
24.8234
24.8383
24.8532
24.8681
24.883
24.8979
24.9128
24.9277
24.9426
24.9575
24.9724
24.9873
25.0022
25.0171
25.032
25.0469
25.0618
25.0767
25.0916
25.1065
25.1214
25.1363
25.1512
25.1661
25.181
25.1959
25.2108
25.2257
25.2406
25.2555
25.2704
25.2853
25.3002
25.3151
25.33
25.3449
25.3598
25.3747
25.3896
25.4045
25.4194
25.4343
25.4492
25.4641
25.479
25.4939
25.5088
25.5237
25.5386
25.5535
25.5684
25.5833
25.5982
25.6131
25.628
25.6429
25.6578
25.6727
25.6876
25.7025
25.7174
25.7323
25.7472
25.7621
25.777
25.7919
25.8068
25.8217
25.8366
25.8515
25.8664
25.8813
25.8962
25.9111
25.926
25.9409
25.9558
25.9707
25.9856
26.0005
26.0154
26.0303
26.0452
26.0601
26.075
26.0899
26.1048
26.1197
26.1346
26.1495
26.1644
26.1793
26.1942
26.2091
26.224
26.2389
26.2538
26.2687
26.2836
26.2985
26.3134
26.3283
26.3432
26.3581
26.373
26.3879
26.4028
26.4177
26.4326
26.4475
26.4624
26.4773
26.4922
26.5071
26.522
26.5369
26.5518
26.5667
26.5816
26.5965
26.6114
26.6263
26.6412
26.6561
26.671
26.6859
26.7008
26.7157
26.7306
26.7455
26.7604
26.7753
26.7902
26.8051
26.82
26.8349
26.8498
26.8647
26.8796
26.8945
26.9094
26.9243
26.9392
26.9541
26.969
26.9839
26.9988
27.0137
27.0286
27.0435
27.0584
27.0733
27.0882
27.1031
27.118
27.1329
27.1478
27.1627
27.1776
27.1925
27.2074
27.2223
27.2372
27.2521
27.267
27.2819
27.2968
27.3117
27.3266
27.3415
27.3564
27.3713
27.3862
27.4011
27.416
27.4309
27.4458
27.4607
27.4756
27.4905
27.5054
27.5203
27.5352
27.5501
27.565
27.5799
27.5948
27.6097
27.6246
27.6395
27.6544
27.6693
27.6842
27.6991
27.714
27.7289
27.7438
27.7587
27.7736
27.7885
27.8034
27.8183
27.8332
27.8481
27.863
27.8779
27.8928
27.9077
27.9226
27.9375
27.9524
27.9673
27.9822
27.9971
28.012
28.0269
28.0418
28.0567
28.0716
28.0865
28.1014
28.1163
28.1312
28.1461
28.161
28.1759
28.1908
28.2057
28.2206
28.2355
28.2504
28.2653
28.2802
28.2951
28.31
28.3249
28.3398
28.3547
28.3696
28.3845
28.3994
28.4143
28.4292
28.4441
28.459
28.4739
28.4888
28.5037
28.5186
28.5335
28.5484
28.5633
28.5782
28.5931
28.608
28.6229
28.6378
28.6527
28.6676
28.6825
28.6974
28.7123
28.7272
28.7421
28.757
28.7719
28.7868
28.8017
28.8166
28.8315
28.8464
28.8613
28.8762
28.8911
28.906
28.9209
28.9358
28.9507
28.9656
28.9805
28.9954
29.0103
29.0252
29.0401
29.055
29.0699
29.0848
29.0997
29.1146
29.1295
29.1444
29.1593
29.1742
29.1891
29.204
29.2189
29.2338
29.2487
29.2636
29.2785
29.2934
29.3083
29.3232
29.3381
29.353
29.3679
29.3828
29.3977
29.4126
29.4275
29.4424
29.4573
29.4722
29.4871
29.502
29.5169
29.5318
29.5467
29.5616
29.5765
29.5914
29.6063
29.6212
29.6361
29.651
29.6659
29.6808
29.6957
29.7106
29.7255
29.7404
29.7553
29.7702
[truncated: 8,001 more rows]

## Sheet: Layer T at 2-4mm 230C 30mms
Time (s)	0.1 mm (K)	Time (s)	0.2 mm (K)	0.3 mm (K)	0.4 mm (K)
0	503.15	0	503.15	503.15	503.15
0.0275	470.6	0.0149	499.379	502.105	502.737
0.055	431.05	0.0298	489.877	497.783	500.313
0.0825	411.011	0.0447	481.327	493.662	497.953
0.11	399.784	0.0596	473.622	489.729	495.654
0.1375	392.826	0.0745	466.669	485.976	493.416
0.165	388.112	0.0894	460.386	482.393	491.236
0.1925	384.68	0.1043	454.699	478.972	489.112
0.22	382.04	0.1192	449.543	475.705	487.044
0.2475	379.925	0.1341	444.862	472.583	485.028
0.275	378.178	0.149	440.604	469.599	483.064
0.3025	376.702	0.1639	436.725	466.747	481.151
0.33	375.431	0.1788	433.184	464.019	479.286
0.3575	374.321	0.1937	429.947	461.409	477.468
0.385	373.34	0.2086	426.982	458.912	475.697
0.4125	372.464	0.2235	424.261	456.522	473.97
0.44	371.675	0.2384	421.76	454.233	472.286
0.4675	370.959	0.2533	419.456	452.04	470.644
0.495	370.305	0.2682	417.331	449.939	469.044
0.5225	369.705	0.2831	415.365	447.926	467.482
0.55	369.151	0.298	413.545	445.995	465.96
0.5775	368.637	0.3129	411.856	444.143	464.475
0.605	368.159	0.3278	410.286	442.366	463.026
0.6325	367.713	0.3427	408.823	440.661	461.612
0.66	367.294	0.3576	407.458	439.023	460.233
0.6875	366.901	0.3725	406.182	437.45	458.887
0.715	366.53	0.3874	404.987	435.939	457.573
0.7425	366.18	0.4023	403.866	434.486	456.291
0.77	365.847	0.4172	402.811	433.089	455.039
0.7975	365.532	0.4321	401.819	431.746	453.818
0.825	365.232	0.447	400.883	430.453	452.625
0.8525	364.946	0.4619	399.998	429.208	451.459
0.88	364.674	0.4768	399.161	428.009	450.322
0.9075	364.413	0.4917	398.368	426.854	449.21
0.935	364.163	0.5066	397.615	425.741	448.125
0.9625	363.923	0.5215	396.899	424.668	447.064
0.99	363.693	0.5364	396.218	423.633	446.028
1.0175	363.471	0.5513	395.568	422.635	445.016
1.045	363.258	0.5662	394.948	421.671	444.026
1.0725	363.052	0.5811	394.355	420.74	443.059
1.1	362.854	0.596	393.788	419.841	442.114
1.1275	362.662	0.6109	393.244	418.972	441.189
1.155	362.477	0.6258	392.722	418.133	440.286
1.1825	362.298	0.6407	392.221	417.32	439.402
1.21	362.124	0.6556	391.739	416.534	438.538
1.2375	361.956	0.6705	391.275	415.774	437.692
1.265	361.792	0.6854	390.828	415.038	436.865
1.2925	361.634	0.7003	390.397	414.324	436.056
1.32	361.48	0.7152	389.981	413.633	435.265
1.3475	361.33	0.7301	389.579	412.963	434.49
1.375	361.184	0.745	389.19	412.314	433.732
1.4025	361.042	0.7599	388.814	411.683	432.99
1.43	360.904	0.7748	388.449	411.072	432.263
1.4575	360.769	0.7897	388.096	410.478	431.552
1.485	360.637	0.8046	387.753	409.901	430.855
1.5125	360.509	0.8195	387.42	409.341	430.173
1.54	360.383	0.8344	387.097	408.796	429.505
1.5675	360.261	0.8493	386.782	408.267	428.85
1.595	360.141	0.8642	386.477	407.752	428.209
1.6225	360.024	0.8791	386.179	407.251	427.581
1.65	359.91	0.894	385.889	406.763	426.965
1.6775	359.798	0.9089	385.607	406.288	426.362
1.705	359.688	0.9238	385.332	405.826	425.77
1.7325	359.581	0.9387	385.063	405.375	425.19
1.76	359.475	0.9536	384.801	404.936	424.622
1.7875	359.372	0.9685	384.545	404.507	424.064
1.815	359.271	0.9834	384.296	404.089	423.518
1.8425	359.172	0.9983	384.051	403.682	422.981
1.87	359.074	1.0132	383.813	403.284	422.455
1.8975	358.978	1.0281	383.579	402.895	421.939
1.925	358.884	1.043	383.351	402.516	421.433
1.9525	358.792	1.0579	383.127	402.145	420.936
1.98	358.702	1.0728	382.908	401.782	420.448
2.0075	358.612	1.0877	382.693	401.428	419.969
2.035	358.525	1.1026	382.483	401.082	419.499
2.0625	358.439	1.1175	382.277	400.743	419.037
2.09	358.354	1.1324	382.075	400.411	418.584
2.1175	358.271	1.1473	381.877	400.086	418.139
2.145	358.188	1.1622	381.682	399.768	417.702
2.1725	358.108	1.1771	381.492	399.457	417.272
2.2	358.028	1.192	381.304	399.152	416.85
2.2275	357.95	1.2069	381.12	398.853	416.436
2.255	357.873	1.2218	380.939	398.56	416.028
2.2825	357.796	1.2367	380.762	398.273	415.628
2.31	357.722	1.2516	380.587	397.991	415.234
2.3375	357.648	1.2665	380.415	397.715	414.847
2.365	357.575	1.2814	380.247	397.443	414.466
2.3925	357.503	1.2963	380.081	397.177	414.092
2.42	357.432	1.3112	379.917	396.916	413.724
2.4475	357.362	1.3261	379.757	396.659	413.361
2.475	357.293	1.341	379.598	396.407	413.005
2.5025	357.225	1.3559	379.443	396.159	412.655
2.53	357.158	1.3708	379.289	395.916	412.31
2.5575	357.091	1.3857	379.138	395.676	411.97
2.585	357.026	1.4006	378.989	395.441	411.636
2.6125	356.961	1.4155	378.843	395.21	411.308
2.64	356.897	1.4304	378.698	394.982	410.984
2.6675	356.834	1.4453	378.556	394.758	410.665
2.695	356.772	1.4602	378.416	394.538	410.351
2.7225	356.71	1.4751	378.277	394.321	410.042
2.75	356.649	1.49	378.141	394.107	409.737
2.7775	356.589	1.5049	378.006	393.897	409.437
2.805	356.529	1.5198	377.873	393.69	409.142
2.8325	356.47	1.5347	377.742	393.486	408.851
2.86	356.412	1.5496	377.613	393.285	408.564
2.8875	356.354	1.5645	377.485	393.087	408.281
2.915	356.297	1.5794	377.359	392.892	408.002
2.9425	356.241	1.5943	377.235	392.7	407.727
2.97	356.185	1.6092	377.112	392.51	407.456
2.9975	356.13	1.6241	376.991	392.323	407.189
3.025	356.075	1.639	376.871	392.138	406.926
3.0525	356.021	1.6539	376.753	391.956	406.666
3.08	355.968	1.6688	376.636	391.777	406.409
3.1075	355.915	1.6837	376.52	391.6	406.156
3.135	355.862	1.6986	376.406	391.425	405.907
3.1625	355.81	1.7135	376.293	391.252	405.661
3.19	355.759	1.7284	376.181	391.082	405.418
3.2175	355.708	1.7433	376.071	390.914	405.178
3.245	355.658	1.7582	375.962	390.747	404.941
3.2725	355.608	1.7731	375.854	390.583	404.708
3.3	355.558	1.788	375.748	390.421	404.477
3.3275	355.509	1.8029	375.642	390.261	404.25
3.355	355.46	1.8178	375.538	390.103	404.025
3.3825	355.412	1.8327	375.434	389.947	403.803
3.41	355.364	1.8476	375.332	389.792	403.583
3.4375	355.317	1.8625	375.231	389.639	403.367
3.465	355.27	1.8774	375.131	389.488	403.153
3.4925	355.223	1.8923	375.032	389.339	402.941
3.52	355.177	1.9072	374.934	389.191	402.732
3.5475	355.132	1.9221	374.837	389.045	402.526
3.575	355.086	1.937	374.741	388.901	402.322
3.6025	355.041	1.9519	374.646	388.758	402.12
3.63	354.997	1.9668	374.552	388.617	401.921
3.6575	354.952	1.9817	374.459	388.477	401.724
3.685	354.909	1.9966	374.366	388.339	401.529
3.7125	354.865	2.0115	374.275	388.202	401.336
3.74	354.822	2.0264	374.184	388.066	401.146
3.7675	354.779	2.0413	374.094	387.932	400.957
3.795	354.736	2.0562	374.006	387.799	400.771
3.8225	354.694	2.0711	373.917	387.668	400.587
3.85	354.652	2.086	373.83	387.538	400.404
3.8775	354.611	2.1009	373.744	387.409	400.224
3.905	354.57	2.1158	373.658	387.281	400.045
3.9325	354.529	2.1307	373.573	387.155	399.869
3.96	354.488	2.1456	373.489	387.03	399.694
3.9875	354.448	2.1605	373.405	386.906	399.521
4.015	354.408	2.1754	373.322	386.783	399.35
4.0425	354.368	2.1903	373.24	386.661	399.18
4.07	354.329	2.2052	373.159	386.541	399.013
4.0975	354.289	2.2201	373.078	386.421	398.847
4.125	354.251	2.235	372.998	386.303	398.682
4.1525	354.212	2.2499	372.919	386.185	398.519
4.18	354.174	2.2648	372.84	386.069	398.358
4.2075	354.136	2.2797	372.762	385.954	398.198
4.235	354.098	2.2946	372.685	385.839	398.04
4.2625	354.06	2.3095	372.608	385.726	397.884
4.29	354.023	2.3244	372.532	385.614	397.729
4.3175	353.986	2.3393	372.456	385.502	397.575
4.345	353.949	2.3542	372.381	385.392	397.423
4.3725	353.912	2.3691	372.307	385.282	397.272
4.4	353.876	2.384	372.233	385.174	397.122
4.4275	353.84	2.3989	372.159	385.066	396.974
4.455	353.804	2.4138	372.087	384.959	396.827
4.4825	353.768	2.4287	372.014	384.853	396.682
4.51	353.733	2.4436	371.943	384.748	396.538
4.5375	353.698	2.4585	371.872	384.643	396.395
4.565	353.663	2.4734	371.801	384.54	396.253
4.5925	353.628	2.4883	371.731	384.437	396.113
4.62	353.594	2.5032	371.661	384.335	395.973
4.6475	353.559	2.5181	371.592	384.234	395.835
4.675	353.525	2.533	371.524	384.134	395.698
4.7025	353.491	2.5479	371.456	384.034	395.562
4.73	353.457	2.5628	371.388	383.935	395.428
4.7575	353.424	2.5777	371.321	383.837	395.294
4.785	353.391	2.5926	371.254	383.74	395.162
4.8125	353.358	2.6075	371.188	383.643	395.03
4.84	353.325	2.6224	371.122	383.547	394.9
4.8675	353.292	2.6373	371.057	383.451	394.771
4.895	353.259	2.6522	370.992	383.357	394.642
4.9225	353.227	2.6671	370.928	383.263	394.515
4.95	353.195	2.682	370.864	383.169	394.389
4.9775	353.163	2.6969	370.8	383.077	394.264
5.005	353.131	2.7118	370.737	382.985	394.139
5.0325	353.099	2.7267	370.674	382.893	394.016
5.06	353.068	2.7416	370.612	382.803	393.894
5.0875	353.037	2.7565	370.55	382.712	393.772
5.115	353.005	2.7714	370.488	382.623	393.651
5.1425	352.975	2.7863	370.427	382.534	393.532
5.17	352.944	2.8012	370.366	382.446	393.413
5.1975	352.913	2.8161	370.306	382.358	393.295
5.225	352.883	2.831	370.246	382.271	393.178
5.2525	352.852	2.8459	370.186	382.184	393.061
5.28	352.822	2.8608	370.127	382.098	392.946
5.3075	352.792	2.8757	370.068	382.012	392.831
5.335	352.762	2.8906	370.009	381.927	392.717
5.3625	352.733	2.9055	369.951	381.843	392.604
5.39	352.703	2.9204	369.893	381.759	392.492
5.4175	352.674	2.9353	369.835	381.676	392.381
5.445	352.645	2.9502	369.778	381.593	392.27
5.4725	352.616	2.9651	369.721	381.51	392.16
5.5	352.587	2.98	369.665	381.428	392.051
5.5275	352.558	2.9949	369.609	381.347	391.942
5.555	352.529	3.0098	369.553	381.266	391.834
5.5825	352.501	3.0247	369.497	381.186	391.727
5.61	352.472	3.0396	369.442	381.106	391.621
5.6375	352.444	3.0545	369.387	381.027	391.515
5.665	352.416	3.0694	369.332	380.948	391.41
5.6925	352.388	3.0843	369.278	380.869	391.306
5.72	352.36	3.0992	369.224	380.791	391.202
5.7475	352.333	3.1141	369.17	380.713	391.099
5.775	352.305	3.129	369.117	380.636	390.997
5.8025	352.278	3.1439	369.064	380.559	390.895
5.83	352.251	3.1588	369.011	380.483	390.794
5.8575	352.223	3.1737	368.958	380.407	390.694
5.885	352.196	3.1886	368.906	380.332	390.594
5.9125	352.169	3.2035	368.854	380.257	390.495
5.94	352.143	3.2184	368.802	380.182	390.396
5.9675	352.116	3.2333	368.751	380.108	390.298
5.995	352.089	3.2482	368.699	380.034	390.2
6.0225	352.063	3.2631	368.648	379.961	390.104
6.05	352.037	3.278	368.598	379.888	390.007
6.0775	352.011	3.2929	368.547	379.815	389.911
6.105	351.984	3.3078	368.497	379.743	389.816
6.1325	351.959	3.3227	368.447	379.671	389.722
6.16	351.933	3.3376	368.398	379.6	389.628
6.1875	351.907	3.3525	368.348	379.529	389.534
6.215	351.881	3.3674	368.299	379.458	389.441
6.2425	351.856	3.3823	368.25	379.388	389.348
6.27	351.83	3.3972	368.201	379.318	389.256
6.2975	351.805	3.4121	368.153	379.248	389.165
6.325	351.78	3.427	368.105	379.179	389.074
6.3525	351.755	3.4419	368.057	379.11	388.983
6.38	351.73	3.4568	368.009	379.041	388.893
6.4075	351.705	3.4717	367.962	378.973	388.804
6.435	351.68	3.4866	367.914	378.905	388.715
6.4625	351.656	3.5015	367.867	378.838	388.626
6.49	351.631	3.5164	367.82	378.77	388.538
6.5175	351.607	3.5313	367.774	378.704	388.451
6.545	351.582	3.5462	367.727	378.637	388.364
6.5725	351.558	3.5611	367.681	378.571	388.277
6.6	351.534	3.576	367.635	378.505	388.191
6.6275	351.51	3.5909	367.589	378.439	388.105
6.655	351.486	3.6058	367.544	378.374	388.02
6.6825	351.462	3.6207	367.499	378.309	387.935
6.71	351.439	3.6356	367.453	378.244	387.85
6.7375	351.415	3.6505	367.408	378.18	387.766
6.765	351.391	3.6654	367.364	378.116	387.682
6.7925	351.368	3.6803	367.319	378.052	387.599
6.82	351.344	3.6952	367.275	377.989	387.516
6.8475	351.321	3.7101	367.231	377.925	387.434
6.875	351.298	3.725	367.187	377.863	387.352
6.9025	351.275	3.7399	367.143	377.8	387.271
6.93	351.252	3.7548	367.1	377.738	387.189
6.9575	351.229	3.7697	367.056	377.676	387.109
6.985	351.206	3.7846	367.013	377.614	387.028
7.0125	351.183	3.7995	366.97	377.552	386.948
7.04	351.161	3.8144	366.927	377.491	386.868
7.0675	351.138	3.8293	366.885	377.43	386.789
7.095	351.116	3.8442	366.842	377.369	386.71
7.1225	351.093	3.8591	366.8	377.309	386.632
7.15	351.071	3.874	366.758	377.249	386.554
7.1775	351.049	3.8889	366.716	377.189	386.476
7.205	351.027	3.9038	366.674	377.129	386.398
7.2325	351.004	3.9187	366.632	377.07	386.321
7.26	350.982	3.9336	366.591	377.011	386.245
7.2875	350.961	3.9485	366.55	376.952	386.168
7.315	350.939	3.9634	366.509	376.893	386.092
7.3425	350.917	3.9783	366.468	376.835	386.017
7.37	350.895	3.9932	366.427	376.777	385.941
7.3975	350.874	4.0081	366.387	376.719	385.866
7.425	350.852	4.023	366.346	376.661	385.791
7.4525	350.831	4.0379	366.306	376.604	385.717
7.48	350.809	4.0528	366.266	376.546	385.643
7.5075	350.788	4.0677	366.226	376.49	385.569
7.535	350.767	4.0826	366.186	376.433	385.496
7.5625	350.746	4.0975	366.147	376.376	385.423
7.59	350.725	4.1124	366.107	376.32	385.35
7.6175	350.704	4.1273	366.068	376.264	385.278
7.645	350.683	4.1422	366.029	376.208	385.206
7.6725	350.662	4.1571	365.99	376.153	385.134
7.7	350.641	4.172	365.951	376.097	385.062
7.7275	350.62	4.1869	365.912	376.042	384.991
7.755	350.6	4.2018	365.874	375.987	384.92
7.7825	350.579	4.2167	365.835	375.932	384.849
7.81	350.559	4.2316	365.797	375.878	384.779
7.8375	350.538	4.2465	365.759	375.824	384.709
7.865	350.518	4.2614	365.721	375.769	384.639
7.8925	350.498	4.2763	365.683	375.716	384.57
7.92	350.477	4.2912	365.645	375.662	384.5
7.9475	350.457	4.3061	365.608	375.608	384.431
7.975	350.437	4.321	365.57	375.555	384.363
8.0025	350.417	4.3359	365.533	375.502	384.294
8.03	350.397	4.3508	365.496	375.449	384.226
8.0575	350.377	4.3657	365.459	375.397	384.158
8.085	350.358	4.3806	365.422	375.344	384.091
8.1125	350.338	4.3955	365.385	375.292	384.024
8.14	350.318	4.4104	365.348	375.24	383.956
8.1675	350.298	4.4253	365.312	375.188	383.89
8.195	350.279	4.4402	365.276	375.136	383.823
8.2225	350.259	4.4551	365.239	375.085	383.757
8.25	350.24	4.47	365.203	375.033	383.691
8.2775	350.221	4.4849	365.167	374.982	383.625
8.305	350.201	4.4998	365.131	374.931	383.56
8.3325	350.182	4.5147	365.096	374.88	383.494
8.36	350.163	4.5296	365.06	374.83	383.429
8.3875	350.144	4.5445	365.025	374.779	383.364
8.415	350.125	4.5594	364.989	374.729	383.3
8.4425	350.106	4.5743	364.954	374.679	383.236
8.47	350.087	4.5892	364.919	374.629	383.172
8.4975	350.068	4.6041	364.884	374.579	383.108
8.525	350.049	4.619	364.849	374.53	383.044
8.5525	350.03	4.6339	364.814	374.48	382.981
8.58	350.012	4.6488	364.78	374.431	382.918
8.6075	349.993	4.6637	364.745	374.382	382.855
8.635	349.974	4.6786	364.711	374.333	382.792
8.6625	349.956	4.6935	364.676	374.285	382.73
8.69	349.937	4.7084	364.642	374.236	382.667
8.7175	349.919	4.7233	364.608	374.188	382.605
8.745	349.9	4.7382	364.574	374.14	382.544
8.7725	349.882	4.7531	364.54	374.091	382.482
8.8	349.864	4.768	364.506	374.044	382.421
8.8275	349.846	4.7829	364.473	373.996	382.36
8.855	349.827	4.7978	364.439	373.948	382.299
8.8825	349.809	4.8127	364.406	373.901	382.238
8.91	349.791	4.8276	364.373	373.854	382.177
8.9375	349.773	4.8425	364.339	373.807	382.117
8.965	349.755	4.8574	364.306	373.76	382.057
8.9925	349.737	4.8723	364.273	373.713	381.997
9.02	358.405	4.8872	364.24	373.666	381.937
9.0475	377.395	4.9021	364.208	373.62	381.878
9.075	382.69	4.917	364.175	373.573	381.819
9.1025	383.115	4.9319	364.142	373.527	381.76
9.13	381.925	4.9468	364.11	373.481	381.701
9.1575	380.307	4.9617	364.077	373.435	381.642
9.185	378.678	4.9766	364.045	373.39	381.584
9.2125	377.171	4.9915	364.013	373.344	381.525
9.24	375.816	5.0064	363.981	373.298	381.467
9.2675	374.606	5.0213	363.949	373.253	381.409
9.295	373.525	5.0362	363.917	373.208	381.352
9.3225	372.556	5.0511	363.885	373.163	381.294
9.35	371.682	5.066	363.854	373.118	381.237
9.3775	370.889	5.0809	363.822	373.073	381.18
9.405	370.167	5.0958	363.79	373.029	381.123
9.4325	369.504	5.1107	363.759	372.984	381.066
9.46	368.895	5.1256	363.728	372.94	381.009
9.4875	368.331	5.1405	363.696	372.896	380.953
9.515	367.807	5.1554	363.665	372.852	380.897
9.5425	367.32	5.1703	363.634	372.808	380.84
9.57	366.863	5.1852	363.603	372.764	380.785
9.5975	366.436	5.2001	363.573	372.72	380.729
9.625	366.033	5.215	363.542	372.677	380.673
9.6525	365.654	5.2299	363.511	372.633	380.618
9.68	365.295	5.2448	363.48	372.59	380.563
9.7075	364.955	5.2597	363.45	372.547	380.508
9.735	364.633	5.2746	363.42	372.504	380.453
9.7625	364.326	5.2895	363.389	372.461	380.398
9.79	364.033	5.3044	363.359	372.418	380.344
9.8175	363.753	5.3193	363.329	372.376	380.289
9.845	363.486	5.3342	363.299	372.333	380.235
9.8725	363.23	5.3491	363.269	372.291	380.181
9.9	362.985	5.364	363.239	372.248	380.127
9.9275	362.749	5.3789	363.209	372.206	380.074
9.955	362.523	5.3938	363.179	372.164	380.02
9.9825	362.304	5.4087	363.15	372.122	379.967
10.01	362.094	5.4236	363.12	372.08	379.913
10.0375	361.891	5.4385	363.091	372.039	379.86
10.065	361.695	5.4534	363.061	371.997	379.808
10.0925	361.506	5.4683	363.032	371.956	379.755
10.12	361.322	5.4832	363.003	371.914	379.702
10.1475	361.145	5.4981	362.974	371.873	379.65
10.175	360.972	5.513	362.945	371.832	379.597
10.2025	360.805	5.5279	362.916	371.791	379.545
10.23	360.643	5.5428	362.887	371.75	379.493
10.2575	360.486	5.5577	362.858	371.71	379.442
10.285	360.332	5.5726	362.829	371.669	379.39
10.3125	360.183	5.5875	362.8	371.628	379.338
10.34	360.038	5.6024	362.772	371.588	379.287
10.3675	359.897	5.6173	362.743	371.548	379.236
10.395	359.759	5.6322	362.715	371.508	379.185
10.4225	359.625	5.6471	362.686	371.468	379.134
10.45	359.494	5.662	362.658	371.428	379.083
10.4775	359.366	5.6769	362.63	371.388	379.032
10.505	359.241	5.6918	362.602	371.348	378.982
10.5325	359.118	5.7067	362.574	371.308	378.931
10.56	358.999	5.7216	362.546	371.269	378.881
10.5875	358.882	5.7365	362.518	371.229	378.831
10.615	358.768	5.7514	362.49	371.19	378.781
10.6425	358.656	5.7663	362.462	371.151	378.731
10.67	358.546	5.7812	362.434	371.112	378.682
10.6975	358.439	5.7961	362.407	371.073	378.632
10.725	358.333	5.811	362.379	371.034	378.583
10.7525	358.23	5.8259	362.352	370.995	378.533
10.78	358.129	5.8408	362.324	370.956	378.484
10.8075	358.029	5.8557	362.297	370.918	378.435
10.835	357.932	5.8706	362.27	370.879	378.386
10.8625	357.836	5.8855	362.242	370.841	378.337
10.89	357.742	5.9004	362.215	370.802	378.289
10.9175	357.649	5.9153	362.188	370.764	378.24
10.945	357.558	5.9302	362.161	370.726	378.192
10.9725	357.469	5.9451	362.134	370.688	378.144
11	357.381	5.96	362.107	370.65	378.096
11.0275	357.295	5.9749	362.081	370.612	378.048
11.055	357.21	5.9898	362.054	370.575	378
11.0825	357.126	6.0047	362.027	370.537	377.952
11.11	357.044	6.0196	362.001	370.5	377.905
11.1375	356.963	6.0345	361.974	370.462	377.857
11.165	356.883	6.0494	361.948	370.425	377.81
11.1925	356.804	6.0643	361.921	370.388	377.763
11.22	356.727	6.0792	361.895	370.35	377.715
11.2475	356.65	6.0941	361.869	370.313	377.668
11.275	356.575	6.109	361.842	370.276	377.622
11.3025	356.501	6.1239	361.816	370.239	377.575
11.33	356.428	6.1388	361.79	370.203	377.528
11.3575	356.355	6.1537	361.764	370.166	377.482
11.385	356.284	6.1686	361.738	370.129	377.435
11.4125	356.214	6.1835	361.712	370.093	377.389
11.44	356.144	6.1984	361.686	370.056	377.343
11.4675	356.076	6.2133	361.661	370.02	377.297
11.495	356.008	6.2282	361.635	369.984	377.251
11.5225	355.942	6.2431	361.609	369.948	377.205
11.55	355.876	6.258	361.584	369.912	377.159
11.5775	355.811	6.2729	361.558	369.876	377.114
11.605	355.746	6.2878	361.533	369.84	377.068
11.6325	355.683	6.3027	361.507	369.804	377.023
11.66	355.62	6.3176	361.482	369.768	376.978
11.6875	355.558	6.3325	361.456	369.733	376.933
11.715	355.497	6.3474	361.431	369.697	376.888
11.7425	355.436	6.3623	361.406	369.662	376.843
11.77	355.376	6.3772	361.381	369.626	376.798
11.7975	355.317	6.3921	361.356	369.591	376.753
11.825	355.258	6.407	361.331	369.556	376.709
11.8525	355.2	6.4219	361.306	369.52	376.664
11.88	355.143	6.4368	361.281	369.485	376.62
11.9075	355.086	6.4517	361.256	369.45	376.576
11.935	355.03	6.4666	361.231	369.416	376.531
11.9625	354.974	6.4815	361.207	369.381	376.487
11.99	354.919	6.4964	361.182	369.346	376.443
12.0175	354.865	6.5113	361.157	369.311	376.4
12.045	354.811	6.5262	361.133	369.277	376.356
12.0725	354.757	6.5411	361.108	369.242	376.312
12.1	354.704	6.556	361.084	369.208	376.269
12.1275	354.652	6.5709	361.06	369.174	376.225
12.155	354.6	6.5858	361.035	369.139	376.182
12.1825	354.549	6.6007	361.011	369.105	376.139
12.21	354.498	6.6156	360.987	369.071	376.096
12.2375	354.448	6.6305	360.962	369.037	376.053
12.265	354.398	6.6454	360.938	369.003	376.01
12.2925	354.348	6.6603	360.914	368.969	375.967
12.32	354.299	6.6752	360.89	368.935	375.924
12.3475	354.25	6.6901	360.866	368.902	375.882
12.375	354.202	6.705	360.842	368.868	375.839
12.4025	354.155	6.7199	360.819	368.834	375.797
12.43	354.107	6.7348	360.795	368.801	375.754
12.4575	354.06	6.7497	360.771	368.767	375.712
12.485	354.014	6.7646	360.747	368.734	375.67
12.5125	353.968	6.7795	360.724	368.701	375.628
12.54	353.922	6.7944	360.7	368.668	375.586
12.5675	353.877	6.8093	360.677	368.635	375.544
12.595	353.831	6.8242	360.653	368.601	375.502
12.6225	353.787	6.8391	360.63	368.568	375.461
12.65	353.743	6.854	360.606	368.536	375.419
12.6775	353.699	6.8689	360.583	368.503	375.378
12.705	353.655	6.8838	360.56	368.47	375.336
12.7325	353.612	6.8987	360.536	368.437	375.295
12.76	353.569	6.9136	360.513	368.405	375.254
12.7875	353.526	6.9285	360.49	368.372	375.213
12.815	353.484	6.9434	360.467	368.34	375.171
12.8425	353.442	6.9583	360.444	368.307	375.131
12.87	353.401	6.9732	360.421	368.275	375.09
12.8975	353.359	6.9881	360.398	368.243	375.049
12.925	353.318	7.003	360.375	368.21	375.008
12.9525	353.278	7.0179	360.352	368.178	374.968
12.98	353.237	7.0328	360.329	368.146	374.927
13.0075	353.197	7.0477	360.307	368.114	374.887
13.035	353.157	7.0626	360.284	368.082	374.847
13.0625	353.118	7.0775	360.261	368.05	374.806
13.09	353.078	7.0924	360.238	368.018	374.766
13.1175	353.039	7.1073	360.216	367.987	374.726
13.145	353.001	7.1222	360.193	367.955	374.686
13.1725	352.962	7.1371	360.171	367.923	374.646
13.2	352.924	7.152	360.148	367.892	374.606
13.2275	352.886	7.1669	360.126	367.86	374.567
13.255	352.848	7.1818	360.104	367.829	374.527
13.2825	352.811	7.1967	360.081	367.798	374.488
13.31	352.774	7.2116	360.059	367.766	374.448
13.3375	352.737	7.2265	360.037	367.735	374.409
13.365	352.7	7.2414	360.015	367.704	374.369
13.3925	352.664	7.2563	359.993	367.673	374.33
13.42	352.627	7.2712	359.971	367.642	374.291
13.4475	352.591	7.2861	359.949	367.611	374.252
13.475	352.555	7.301	359.927	367.58	374.213
13.5025	352.52	7.3159	359.905	367.549	374.174
13.53	352.485	7.3308	359.883	367.518	374.135
13.5575	352.449	7.3457	359.861	367.488	374.097
13.585	352.415	7.3606	359.839	367.457	374.058
13.6125	352.38	7.3755	359.817	367.426	374.019
13.64	352.345	7.3904	359.796	367.396	373.981
13.6675	352.311	7.4053	359.774	367.365	373.942
13.695	352.277	7.4202	359.752	367.335	373.904
13.7225	352.243	7.4351	359.731	367.305	373.866
13.75	352.209	7.45	359.709	367.274	373.828
13.7775	352.176	7.4649	359.688	367.244	373.79
13.805	352.143	7.4798	359.666	367.214	373.751
13.8325	352.11	7.4947	359.645	367.184	373.714
13.86	352.077	7.5096	359.623	367.154	373.676
13.8875	352.044	7.5245	359.602	367.124	373.638
13.915	352.011	7.5394	359.581	367.094	373.6
13.9425	351.979	7.5543	359.559	367.064	373.562
13.97	351.947	7.5692	359.538	367.034	373.525
13.9975	351.915	7.5841	359.517	367.004	373.487
14.025	351.883	7.599	359.496	366.975	373.45
14.0525	351.851	7.6139	359.475	366.945	373.413
14.08	351.82	7.6288	359.454	366.915	373.375
14.1075	351.789	7.6437	359.432	366.886	373.338
14.135	351.757	7.6586	359.411	366.856	373.301
14.1625	351.727	7.6735	359.391	366.827	373.264
14.19	351.696	7.6884	359.37	366.798	373.227
14.2175	351.665	7.7033	359.349	366.768	373.19
14.245	351.635	7.7182	359.328	366.739	373.153
14.2725	351.604	7.7331	359.307	366.71	373.116
14.3	351.574	7.748	359.286	366.681	373.08
14.3275	351.544	7.7629	359.266	366.652	373.043
14.355	351.514	7.7778	359.245	366.623	373.007
14.3825	351.484	7.7927	359.224	366.594	372.97
14.41	351.455	7.8076	359.204	366.565	372.934
14.4375	351.426	7.8225	359.183	366.536	372.897
14.465	351.396	7.8374	359.163	366.507	372.861
14.4925	351.367	7.8523	359.142	366.478	372.825
14.52	351.338	7.8672	359.122	366.45	372.789
14.5475	351.309	7.8821	359.101	366.421	372.753
14.575	351.281	7.897	359.081	366.392	372.717
14.6025	351.252	7.9119	359.061	366.364	372.681
14.63	351.224	7.9268	359.04	366.335	372.645
14.6575	351.195	7.9417	359.02	366.307	372.609
14.685	351.167	7.9566	359	366.278	372.573
14.7125	351.139	7.9715	358.98	366.25	372.538
14.74	351.111	7.9864	358.959	366.222	372.502
14.7675	351.084	8.0013	358.939	366.194	372.467
14.795	351.056	8.0162	358.919	366.165	372.431
14.8225	351.028	8.0311	358.899	366.137	372.396
14.85	351.001	8.046	358.879	366.109	372.36
14.8775	350.974	8.0609	358.859	366.081	372.325
14.905	350.947	8.0758	358.839	366.053	372.29
14.9325	350.92	8.0907	358.819	366.025	372.255
14.96	350.893	8.1056	358.8	365.997	372.22
14.9875	350.866	8.1205	358.78	365.97	372.185
15.015	350.84	8.1354	358.76	365.942	372.15
15.0425	350.813	8.1503	358.74	365.914	372.115
15.07	350.787	8.1652	358.72	365.886	372.08
15.0975	350.76	8.1801	358.701	365.859	372.045
15.125	350.734	8.195	358.681	365.831	372.011
15.1525	350.708	8.2099	358.661	365.804	371.976
15.18	350.682	8.2248	358.642	365.776	371.941
15.2075	350.656	8.2397	358.622	365.749	371.907
15.235	350.631	8.2546	358.603	365.721	371.873
15.2625	350.605	8.2695	358.583	365.694	371.838
15.29	350.58	8.2844	358.564	365.667	371.804
15.3175	350.554	8.2993	358.544	365.64	371.77
15.345	350.529	8.3142	358.525	365.612	371.735
15.3725	350.504	8.3291	358.506	365.585	371.701
15.4	350.479	8.344	358.486	365.558	371.667
15.4275	350.454	8.3589	358.467	365.531	371.633
15.455	350.429	8.3738	358.448	365.504	371.599
15.4825	350.404	8.3887	358.429	365.477	371.565
15.51	350.379	8.4036	358.409	365.45	371.532
15.5375	350.355	8.4185	358.39	365.423	371.498
15.565	350.33	8.4334	358.371	365.397	371.464
15.5925	350.306	8.4483	358.352	365.37	371.43
15.62	350.282	8.4632	358.333	365.343	371.397
15.6475	350.258	8.4781	358.314	365.316	371.363
15.675	350.234	8.493	358.295	365.29	371.33
15.7025	350.21	8.5079	358.276	365.263	371.296
15.73	350.186	8.5228	358.257	365.237	371.263
15.7575	350.162	8.5377	358.238	365.21	371.23
15.785	350.138	8.5526	358.219	365.184	371.197
15.8125	350.115	8.5675	358.201	365.157	371.163
15.84	350.091	8.5824	358.182	365.131	371.13
15.8675	350.068	8.5973	358.163	365.105	371.097
15.895	350.045	8.6122	358.144	365.078	371.064
15.9225	350.021	8.6271	358.126	365.052	371.031
15.95	349.998	8.642	358.107	365.026	370.998
15.9775	349.975	8.6569	358.088	365	370.966
16.005	349.952	8.6718	358.07	364.974	370.933
16.0325	349.929	8.6867	358.051	364.948	370.9
16.06	349.906	8.7016	358.033	364.922	370.867
16.0875	349.884	8.7165	358.014	364.896	370.835
16.115	349.861	8.7314	357.996	364.87	370.802
16.1425	349.839	8.7463	357.977	364.844	370.77
16.17	349.816	8.7612	357.959	364.818	370.737
16.1975	349.794	8.7761	357.94	364.792	370.705
16.225	349.771	8.791	357.922	364.767	370.673
16.2525	349.749	8.8059	357.904	364.741	370.64
16.28	349.727	8.8208	357.885	364.715	370.608
16.3075	349.705	8.8357	357.867	364.69	370.576
16.335	349.683	8.8506	357.849	364.664	370.544
16.3625	349.661	8.8655	357.831	364.639	370.512
16.39	349.639	8.8804	357.812	364.613	370.48
16.4175	349.618	8.8953	357.794	364.588	370.448
16.445	349.596	8.9102	357.776	364.562	370.416
16.4725	349.574	8.9251	357.758	364.537	370.384
16.5	349.553	8.94	357.74	364.512	370.352
16.5275	349.532	8.9549	357.722	364.486	370.321
16.555	349.51	8.9698	357.704	364.461	370.289
16.5825	349.489	8.9847	357.686	364.436	370.257
16.61	349.468	8.9996	357.668	364.411	370.226
16.6375	349.447	9.0145	359.69	364.974	370.434
16.665	349.425	9.0294	364.251	367.055	371.571
16.6925	349.405	9.0443	368.188	369.003	372.665
16.72	349.384	9.0592	371.581	370.827	373.719
16.7475	349.363	9.0741	374.499	372.534	374.733
16.775	349.342	9.089	377	374.131	375.71
16.8025	349.321	9.1039	379.139	375.623	376.649
16.83	349.301	9.1188	380.961	377.018	377.554
16.8575	349.28	9.1337	382.506	378.321	378.424
16.885	349.26	9.1486	383.81	379.537	379.261
16.9125	349.239	9.1635	384.903	380.671	380.066
16.94	349.219	9.1784	385.813	381.728	380.84
16.9675	349.199	9.1933	386.563	382.713	381.585
16.995	349.178	9.2082	387.173	383.63	382.3
17.0225	349.158	9.2231	387.663	384.483	382.988
17.05	349.138	9.238	388.047	385.276	383.648
17.0775	349.118	9.2529	388.34	386.011	384.283
17.105	349.098	9.2678	388.554	386.694	384.892
17.1325	349.078	9.2827	388.699	387.326	385.477
17.16	349.058	9.2976	388.784	387.91	386.038
17.1875	349.039	9.3125	388.818	388.45	386.577
17.215	349.019	9.3274	388.808	388.948	387.093
17.2425	348.999	9.3423	388.76	389.407	387.589
17.27	348.98	9.3572	388.679	389.829	388.064
17.2975	348.96	9.3721	388.571	390.216	388.519
17.325	348.941	9.387	388.438	390.57	388.954
17.3525	348.921	9.4019	388.286	390.893	389.372
17.38	348.902	9.4168	388.116	391.187	389.771
17.4075	348.883	9.4317	387.932	391.454	390.154
17.435	348.863	9.4466	387.737	391.696	390.519
17.4625	348.844	9.4615	387.531	391.913	390.868
17.49	348.825	9.4764	387.318	392.108	391.202
17.5175	348.806	9.4913	387.098	392.281	391.521
17.545	348.787	9.5062	386.873	392.435	391.825
17.5725	348.768	9.5211	386.644	392.57	392.115
17.6	348.749	9.536	386.412	392.687	392.392
17.6275	348.731	9.5509	386.179	392.788	392.655
17.655	348.712	9.5658	385.944	392.873	392.906
17.6825	348.693	9.5807	385.709	392.944	393.144
17.71	348.674	9.5956	385.474	393.001	393.371
17.7375	348.656	9.6105	385.239	393.045	393.586
17.765	348.637	9.6254	385.005	393.078	393.791
17.7925	348.619	9.6403	384.773	393.099	393.984
17.82	348.601	9.6552	384.542	393.11	394.168
17.8475	348.582	9.6701	384.313	393.11	394.341
17.875	348.564	9.685	384.086	393.102	394.505
17.9025	348.546	9.6999	383.862	393.085	394.66
17.93	348.527	9.7148	383.639	393.06	394.805
17.9575	348.509	9.7297	383.419	393.028	394.942
17.985	348.491	9.7446	383.202	392.988	395.071
18.0125	348.473	9.7595	382.987	392.942	395.192
18.04	351.661	9.7744	382.776	392.89	395.304
18.0675	356.642	9.7893	382.566	392.832	395.41
18.095	360.613	9.8042	382.36	392.769	395.508
18.1225	363.273	9.8191	382.156	392.701	395.599
18.15	364.9	9.834	381.955	392.628	395.684
18.1775	365.82	9.8489	381.757	392.551	395.762
18.205	366.277	9.8638	381.562	392.47	395.833
18.2325	366.441	9.8787	381.369	392.386	395.899
18.26	366.418	9.8936	381.179	392.298	395.959
18.2875	366.28	9.9085	380.992	392.207	396.013
18.315	366.069	9.9234	380.807	392.113	396.061
18.3425	365.815	9.9383	380.625	392.016	396.105
18.37	365.536	9.9532	380.445	391.917	396.143
18.3975	365.243	9.9681	380.269	391.815	396.177
18.425	364.945	9.983	380.094	391.712	396.206
18.4525	364.647	9.9979	379.922	391.606	396.23
18.48	364.352	10.0128	379.752	391.499	396.25
18.5075	364.062	10.0277	379.585	391.39	396.266
18.535	363.778	10.0426	379.42	391.28	396.277
18.5625	363.502	10.0575	379.257	391.168	396.285
18.59	363.234	10.0724	379.097	391.055	396.289
18.6175	362.974	10.0873	378.939	390.942	396.289
18.645	362.722	10.1022	378.783	390.827	396.286
18.6725	362.478	10.1171	378.628	390.711	396.279
18.7	362.242	10.132	378.477	390.595	396.27
18.7275	362.013	10.1469	378.327	390.478	396.257
18.755	361.791	10.1618	378.179	390.36	396.241
18.7825	361.576	10.1767	378.032	390.242	396.222
18.81	361.368	10.1916	377.888	390.124	396.2
18.8375	361.166	10.2065	377.746	390.005	396.176
18.865	360.97	10.2214	377.605	389.886	396.149
18.8925	360.781	10.2363	377.467	389.767	396.12
18.92	360.596	10.2512	377.33	389.648	396.088
18.9475	360.417	10.2661	377.194	389.529	396.054
18.975	360.243	10.281	377.061	389.409	396.017
19.0025	360.074	10.2959	376.929	389.29	395.979
19.03	359.91	10.3108	376.798	389.171	395.938
19.0575	359.75	10.3257	376.67	389.051	395.896
19.085	359.594	10.3406	376.542	388.932	395.852
19.1125	359.442	10.3555	376.416	388.814	395.805
19.14	359.294	10.3704	376.292	388.695	395.758
19.1675	359.149	10.3853	376.169	388.577	395.708
19.195	359.008	10.4002	376.048	388.458	395.657
19.2225	358.871	10.4151	375.928	388.341	395.604
19.25	358.737	10.43	375.809	388.223	395.55
19.2775	358.605	10.4449	375.691	388.106	395.494
19.305	358.477	10.4598	375.575	387.989	395.437
19.3325	358.352	10.4747	375.46	387.873	395.379
19.36	358.229	10.4896	375.347	387.757	395.319
19.3875	358.109	10.5045	375.234	387.642	395.258
19.415	357.992	10.5194	375.123	387.527	395.197
19.4425	357.877	10.5343	375.013	387.412	395.134
19.47	357.764	10.5492	374.904	387.298	395.069
19.4975	357.653	10.5641	374.797	387.184	395.004
19.525	357.545	10.579	374.69	387.071	394.938
19.5525	357.439	10.5939	374.585	386.959	394.871
19.58	357.334	10.6088	374.48	386.847	394.804
19.6075	357.232	10.6237	374.377	386.735	394.735
19.635	357.132	10.6386	374.275	386.624	394.666
19.6625	357.033	10.6535	374.173	386.514	394.595
19.69	356.936	10.6684	374.073	386.404	394.525
19.7175	356.841	10.6833	373.974	386.294	394.453
19.745	356.747	10.6982	373.875	386.185	394.381
19.7725	356.655	10.7131	373.778	386.077	394.308
19.8	356.565	10.728	373.681	385.969	394.234
19.8275	356.476	10.7429	373.585	385.862	394.16
19.855	356.388	10.7578	373.491	385.755	394.086
19.8825	356.302	10.7727	373.397	385.649	394.011
19.91	356.217	10.7876	373.304	385.544	393.935
19.9375	356.134	10.8025	373.212	385.439	393.859
19.965	356.051	10.8174	373.12	385.335	393.783
19.9925	355.97	10.8323	373.03	385.231	393.706
20.02	355.891	10.8472	372.94	385.128	393.629
20.0475	355.812	10.8621	372.851	385.025	393.551
20.075	355.734	10.877	372.763	384.923	393.474
20.1025	355.658	10.8919	372.676	384.821	393.396
20.13	355.583	10.9068	372.589	384.72	393.317
20.1575	355.508	10.9217	372.503	384.62	393.238
20.185	355.435	10.9366	372.418	384.52	393.159
20.2125	355.362	10.9515	372.333	384.421	393.08
20.24	355.291	10.9664	372.25	384.322	393.001
20.2675	355.221	10.9813	372.167	384.224	392.921
20.295	355.151	10.9962	372.084	384.126	392.841
20.3225	355.082	11.0111	372.002	384.029	392.762
20.35	355.014	11.026	371.921	383.932	392.681
20.3775	354.947	11.0409	371.841	383.836	392.601
20.405	354.881	11.0558	371.761	383.741	392.521
20.4325	354.816	11.0707	371.682	383.646	392.441
20.46	354.751	11.0856	371.603	383.551	392.36
20.4875	354.687	11.1005	371.526	383.457	392.279
20.515	354.624	11.1154	371.448	383.364	392.199
20.5425	354.562	11.1303	371.371	383.271	392.118
20.57	354.5	11.1452	371.295	383.179	392.037
20.5975	354.439	11.1601	371.22	383.087	391.956
20.625	354.379	11.175	371.145	382.995	391.876
20.6525	354.319	11.1899	371.07	382.904	391.795
20.68	354.26	11.2048	370.996	382.814	391.714
20.7075	354.202	11.2197	370.923	382.724	391.633
20.735	354.144	11.2346	370.85	382.635	391.552
20.7625	354.087	11.2495	370.778	382.546	391.471
20.79	354.03	11.2644	370.706	382.458	391.391
20.8175	353.974	11.2793	370.635	382.37	391.31
20.845	353.919	11.2942	370.564	382.282	391.229
20.8725	353.864	11.3091	370.494	382.195	391.149
20.9	353.81	11.324	370.424	382.109	391.068
20.9275	353.756	11.3389	370.354	382.023	390.988
20.955	353.702	11.3538	370.286	381.937	390.907
20.9825	353.65	11.3687	370.217	381.852	390.827
21.01	353.597	11.3836	370.149	381.767	390.747
21.0375	353.546	11.3985	370.082	381.683	390.666
21.065	353.494	11.4134	370.015	381.599	390.586
21.0925	353.443	11.4283	369.948	381.516	390.506
21.12	353.393	11.4432	369.882	381.433	390.427
21.1475	353.343	11.4581	369.816	381.351	390.347
21.175	353.294	11.473	369.751	381.269	390.267
21.2025	353.245	11.4879	369.686	381.187	390.188
21.23	353.196	11.5028	369.622	381.106	390.108
21.2575	353.148	11.5177	369.558	381.025	390.029
21.285	353.1	11.5326	369.494	380.945	389.95
21.3125	353.053	11.5475	369.431	380.865	389.871
21.34	353.006	11.5624	369.368	380.785	389.792
21.3675	352.959	11.5773	369.306	380.706	389.714
21.395	352.913	11.5922	369.243	380.627	389.635
21.4225	352.867	11.6071	369.182	380.549	389.557
21.45	352.822	11.622	369.12	380.471	389.479
21.4775	352.776	11.6369	369.06	380.394	389.401
21.505	352.732	11.6518	368.999	380.317	389.323
21.5325	352.687	11.6667	368.939	380.24	389.245
21.56	352.643	11.6816	368.879	380.163	389.168
21.5875	352.6	11.6965	368.819	380.087	389.09
21.615	352.556	11.7114	368.76	380.012	389.013
21.6425	352.513	11.7263	368.701	379.936	388.936
21.67	352.471	11.7412	368.643	379.861	388.859
21.6975	352.428	11.7561	368.585	379.787	388.782
21.725	352.386	11.771	368.527	379.713	388.706
21.7525	352.344	11.7859	368.47	379.639	388.63
21.78	352.303	11.8008	368.412	379.565	388.553
21.8075	352.262	11.8157	368.356	379.492	388.478
21.835	352.221	11.8306	368.299	379.42	388.402
21.8625	352.18	11.8455	368.243	379.347	388.326
21.89	352.14	11.8604	368.187	379.275	388.251
21.9175	352.1	11.8753	368.131	379.203	388.176
21.945	352.06	11.8902	368.076	379.132	388.101
21.9725	352.021	11.9051	368.021	379.061	388.026
22	351.982	11.92	367.966	378.99	387.951
22.0275	351.943	11.9349	367.912	378.919	387.877
22.055	351.904	11.9498	367.858	378.849	387.802
22.0825	351.866	11.9647	367.804	378.78	387.728
22.11	351.828	11.9796	367.75	378.71	387.654
22.1375	351.79	11.9945	367.697	378.641	387.581
22.165	351.752	12.0094	367.644	378.572	387.507
22.1925	351.715	12.0243	367.592	378.503	387.434
22.22	351.678	12.0392	367.539	378.435	387.361
22.2475	351.641	12.0541	367.487	378.367	387.288
22.275	351.604	12.069	367.435	378.3	387.215
22.3025	351.567	12.0839	367.383	378.232	387.143
22.33	351.531	12.0988	367.332	378.165	387.071
22.3575	351.495	12.1137	367.281	378.098	386.999
22.385	351.459	12.1286	367.23	378.032	386.927
22.4125	351.424	12.1435	367.179	377.966	386.855
22.44	351.389	12.1584	367.129	377.9	386.783
22.4675	351.353	12.1733	367.079	377.834	386.712
22.495	351.318	12.1882	367.029	377.769	386.641
22.5225	351.284	12.2031	366.979	377.704	386.57
22.55	351.249	12.218	366.93	377.639	386.499
22.5775	351.215	12.2329	366.881	377.575	386.429
22.605	351.181	12.2478	366.832	377.51	386.359
22.6325	351.147	12.2627	366.783	377.447	386.288
22.66	351.113	12.2776	366.735	377.383	386.218
22.6875	351.08	12.2925	366.686	377.319	386.149
22.715	351.046	12.3074	366.638	377.256	386.079
22.7425	351.013	12.3223	366.591	377.193	386.01
22.77	350.98	12.3372	366.543	377.131	385.941
22.7975	350.947	12.3521	366.496	377.068	385.872
22.825	350.915	12.367	366.448	377.006	385.803
22.8525	350.882	12.3819	366.401	376.944	385.734
22.88	350.85	12.3968	366.355	376.883	385.666
22.9075	350.818	12.4117	366.308	376.821	385.598
22.935	350.786	12.4266	366.262	376.76	385.53
22.9625	350.755	12.4415	366.216	376.699	385.462
22.99	350.723	12.4564	366.17	376.639	385.395
23.0175	350.692	12.4713	366.124	376.578	385.327
23.045	350.66	12.4862	366.079	376.518	385.26
23.0725	350.629	12.5011	366.033	376.458	385.193
23.1	350.598	12.516	365.988	376.398	385.126
23.1275	350.568	12.5309	365.943	376.339	385.059
23.155	350.537	12.5458	365.899	376.28	384.993
23.1825	350.507	12.5607	365.854	376.22	384.927
23.21	350.476	12.5756	365.81	376.162	384.861
23.2375	350.446	12.5905	365.766	376.103	384.795
23.265	350.416	12.6054	365.722	376.045	384.729
23.2925	350.386	12.6203	365.678	375.987	384.664
23.32	350.357	12.6352	365.634	375.929	384.598
23.3475	350.327	12.6501	365.591	375.871	384.533
23.375	350.298	12.665	365.548	375.814	384.468
23.4025	350.269	12.6799	365.505	375.756	384.403
23.43	350.24	12.6948	365.462	375.699	384.339
23.4575	350.211	12.7097	365.419	375.642	384.274
23.485	350.182	12.7246	365.377	375.586	384.21
23.5125	350.153	12.7395	365.334	375.529	384.146
23.54	350.125	12.7544	365.292	375.473	384.082
23.5675	350.096	12.7693	365.25	375.417	384.019
23.595	350.068	12.7842	365.208	375.361	383.955
23.6225	350.04	12.7991	365.167	375.306	383.892
23.65	350.012	12.814	365.125	375.25	383.829
23.6775	349.984	12.8289	365.084	375.195	383.766
23.705	349.956	12.8438	365.043	375.14	383.703
23.7325	349.928	12.8587	365.001	375.085	383.64
23.76	349.901	12.8736	364.961	375.031	383.578
23.7875	349.874	12.8885	364.92	374.976	383.515
23.815	349.846	12.9034	364.879	374.922	383.453
23.8425	349.819	12.9183	364.839	374.868	383.391
23.87	349.792	12.9332	364.799	374.814	383.33
23.8975	349.765	12.9481	364.759	374.76	383.268
23.925	349.739	12.963	364.719	374.707	383.207
23.9525	349.712	12.9779	364.679	374.654	383.145
23.98	349.685	12.9928	364.639	374.601	383.084
24.0075	349.659	13.0077	364.6	374.548	383.023
24.035	349.633	13.0226	364.56	374.495	382.963
24.0625	349.606	13.0375	364.521	374.442	382.902
24.09	349.58	13.0524	364.482	374.39	382.842
24.1175	349.554	13.0673	364.443	374.338	382.781
24.145	349.528	13.0822	364.404	374.286	382.721
24.1725	349.503	13.0971	364.366	374.234	382.661
24.2	349.477	13.112	364.327	374.182	382.602
24.2275	349.451	13.1269	364.289	374.131	382.542
24.255	349.426	13.1418	364.251	374.079	382.483
24.2825	349.401	13.1567	364.213	374.028	382.423
24.31	349.375	13.1716	364.175	373.977	382.364
24.3375	349.35	13.1865	364.137	373.926	382.305
24.365	349.325	13.2014	364.099	373.875	382.247
24.3925	349.3	13.2163	364.062	373.825	382.188
24.42	349.276	13.2312	364.024	373.775	382.129
24.4475	349.251	13.2461	363.987	373.724	382.071
24.475	349.226	13.261	363.95	373.674	382.013
24.5025	349.202	13.2759	363.913	373.625	381.955
24.53	349.177	13.2908	363.876	373.575	381.897
24.5575	349.153	13.3057	363.839	373.525	381.839
24.585	349.129	13.3206	363.802	373.476	381.782
24.6125	349.105	13.3355	363.766	373.427	381.724
24.64	349.081	13.3504	363.73	373.378	381.667
24.6675	349.057	13.3653	363.693	373.329	381.61
24.695	349.033	13.3802	363.657	373.28	381.553
24.7225	349.009	13.3951	363.621	373.231	381.496
24.75	348.985	13.41	363.585	373.183	381.44
24.7775	348.962	13.4249	363.549	373.134	381.383
24.805	348.938	13.4398	363.514	373.086	381.327
24.8325	348.915	13.4547	363.478	373.038	381.271
24.86	348.892	13.4696	363.443	372.99	381.215
24.8875	348.868	13.4845	363.407	372.943	381.159
24.915	348.845	13.4994	363.372	372.895	381.103
24.9425	348.822	13.5143	363.337	372.848	381.047
24.97	348.799	13.5292	363.302	372.8	380.992
24.9975	348.776	13.5441	363.267	372.753	380.937
25.025	348.753	13.559	363.232	372.706	380.881
25.0525	348.731	13.5739	363.198	372.659	380.826
25.08	348.708	13.5888	363.163	372.612	380.771
25.1075	348.686	13.6037	363.129	372.566	380.717
25.135	348.663	13.6186	363.095	372.519	380.662
25.1625	348.641	13.6335	363.06	372.473	380.608
25.19	348.618	13.6484	363.026	372.427	380.553
25.2175	348.596	13.6633	362.992	372.381	380.499
25.245	348.574	13.6782	362.958	372.335	380.445
25.2725	348.552	13.6931	362.925	372.289	380.391
25.3	348.53	13.708	362.891	372.243	380.337
25.3275	348.508	13.7229	362.857	372.198	380.284
25.355	348.486	13.7378	362.824	372.153	380.23
25.3825	348.464	13.7527	362.791	372.107	380.177
25.41	348.443	13.7676	362.757	372.062	380.123
25.4375	348.421	13.7825	362.724	372.017	380.07
25.465	348.4	13.7974	362.691	371.972	380.017
25.4925	348.378	13.8123	362.658	371.928	379.964
25.52	348.357	13.8272	362.625	371.883	379.912
25.5475	348.335	13.8421	362.592	371.838	379.859
25.575	348.314	13.857	362.56	371.794	379.806
25.6025	348.293	13.8719	362.527	371.75	379.754
25.63	348.272	13.8868	362.495	371.706	379.702
25.6575	348.251	13.9017	362.462	371.662	379.65
25.685	348.23	13.9166	362.43	371.618	379.598
25.7125	348.209	13.9315	362.398	371.574	379.546
25.74	348.188	13.9464	362.366	371.53	379.494
25.7675	348.167	13.9613	362.334	371.487	379.443
25.795	348.147	13.9762	362.302	371.443	379.391
25.8225	348.126	13.9911	362.27	371.4	379.34
25.85	348.106	14.006	362.238	371.357	379.289
25.8775	348.085	14.0209	362.207	371.314	379.237
25.905	348.065	14.0358	362.175	371.271	379.186
25.9325	348.044	14.0507	362.144	371.228	379.136
25.96	348.024	14.0656	362.112	371.186	379.085
25.9875	348.004	14.0805	362.081	371.143	379.034
26.015	347.984	14.0954	362.05	371.101	378.984
26.0425	347.964	14.1103	362.019	371.058	378.933
26.07	347.943	14.1252	361.988	371.016	378.883
26.0975	347.924	14.1401	361.957	370.974	378.833
[truncated: 6,031 more rows]

## Sheet: Tear energy at 2-4mm 230C 30mms
Time (s)	0.1 mm (kN/m)	Time (s)	0.2 mm (kN/m)	0.3 mm (kN/m)	0.4 mm (kN/m)
[truncated: 6,981 more rows]

[truncated: 4 more sheets: Layer 9 T 230C 0-3mm, Layers 8-9 tear 230C 0-3mm, Layer 9 70s layer t 230C 0-3mm, Tear Energy summary]
